# Supplementary material for: Biophysical basis of filamentous phage tactoid-mediated antibiotic tolerance in P. aeruginosa
Source: Nat Commun. 2023 Dec 19;14:8429. doi: 10.1038/s41467-023-44160-8 (PMC10730611; doi:10.1038/s41467-023-44160-8)
Supplement: Supplementary file 8 — Source data file [file 41467_2023_44160_MOESM8_ESM.xlsx]

## Sheet: Figure_3b
Figure_3b
Fd
Fd CLA
	distance (A)	0	1	2	3	4	5	6	7	8	9	10	11	12	13	14	15	16	17	18	19	20	21	22	23	24	25	26	27	28	29	30	31	32	33	34	35	36	37	38	39	40	41	42	43	44	45	46	47
	1	0.097561	0.439024	0.634146	1.12195	1.68293	2.68293	3.56098	6.60976	9.29268	11.9024	11.2439	4.09756	1.34146	0.853659	0.780488	0.682927	0.780488	0.829268	0.560976	0.365854	0.170732	0.292683	0.097561	0.195122	0.097561	0.170732	0.0487805	0.341463	0.195122	0.195122	0.341463	0.243902	0.414634	0.463415	0.634146	0.780488	0.853659	0.829268	1	1	1.07317	1.60976	1.39024	1.5122	1.19512	1.70732	1.87805	1.53659
	2	0.146341	0.512195	0.560976	0.878049	1.70732	2.58537	3.82927	7	8.97561	12.5122	10.5366	4.80488	1.65854	0.95122	0.560976	0.634146	0.756098	0.536585	0.609756	0.317073	0.219512	0.0731707	0.097561	0.195122	0.195122	0.219512	0.219512	0.170732	0.170732	0.439024	0.365854	0.609756	0.243902	0.634146	0.731707	0.902439	0.731707	0.585366	0.804878	0.878049	1.2439	1.29268	1.31707	1.29268	1.68293	1.41463	1.53659	1.85366
	3	0.243902	0.463415	0.390244	1.36585	2.14634	2.29268	4.09756	5.82927	9.39024	11.5122	11.3659	4.58537	1.56098	0.95122	1.04878	0.829268	0.902439	1.02439	0.439024	0.365854	0.243902	0.146341	0.243902	0.146341	0.0731707	0.146341	0.219512	0.170732	0.146341	0.219512	0.146341	0.268293	0.585366	0.634146	0.463415	0.804878	0.682927	1	0.926829	0.731707	0.97561	1.09756	1.36585	1.68293	1.36585	1.63415	1.87805	2.09756
	4	0.121951	0.463415	1.02439	1.17073	1.70732	2.5122	3.85366	6	9.14634	12.1951	10.9024	4.68293	1.85366	0.829268	0.829268	0.902439	0.731707	0.634146	0.536585	0.341463	0.243902	0.097561	0.146341	0.121951	0.121951	0.243902	0.243902	0.268293	0.146341	0.341463	0.341463	0.414634	0.414634	0.707317	0.853659	0.804878	1.07317	0.707317	1.04878	1	1.07317	1.29268	1.14634	1.26829	1.31707	1.21951	1.73171	1.58537
	mean	0.152439	0.469512	0.652439	1.13414	1.81098	2.5183	3.83537	6.35976	9.20122	12.0305	11.0122	4.54268	1.60366	0.896342	0.804878	0.762195	0.792683	0.756097	0.536585	0.347561	0.219512	0.152439	0.146341	0.164634	0.121951	0.195122	0.182927	0.237805	0.164634	0.29878	0.29878	0.384146	0.414634	0.609756	0.670732	0.823171	0.835366	0.780488	0.945122	0.902439	1.09146	1.32317	1.30488	1.43902	1.39024	1.4939	1.7561	1.76829
	stderr	0.0370342	0.0177191	0.154845	0.115835	0.129252	0.0957677	0.126669	0.313272	0.104353	0.245894	0.215262	0.179001	0.122964	0.0370344	0.11555	0.0721473	0.0437818	0.124897	0.0414556	0.0134824	0.0199144	0.0567652	0.039829	0.0211227	0.03042	0.0257095	0.0520578	0.047926	0.0134824	0.0654205	0.0590482	0.0971366	0.0804838	0.0597435	0.0951602	0.0312241	0.100481	0.102193	0.0612459	0.0736211	0.0644017	0.122426	0.0634973	0.113241	0.120041	0.127711	0.0934066	0.15013
Fd SOD
	distance (A)	0	1	2	3	4	5	6	7	8	9	10	11	12	13	14	15	16	17	18	19	20	21	22	23	24	25	26	27	28	29	30	31	32	33	34	35	36	37	38	39	40	41	42	43	44	45	46	47
	1	0	0.0243902	0.0243902	0.0243902	0.0243902	0	0.097561	0.0243902	0.0487805	0.0487805	0	0.0731707	0	0.0243902	0.0487805	0.0731707	0.0243902	0.0487805	0.097561	0.146341	0.097561	0.0487805	0.170732	0.0731707	0.170732	0.195122	0.292683	0.390244	1.31707	1.56098	1.78049	2.36585	4.02439	3.97561	4.36585	4.19512	3.60976	3.29268	3.29268	3.56098	3.41463	3.5122	3.14634	2.31707	2.82927	2.87805	2.73171	2.26829
	2	0.0243902	0.0243902	0	0.0243902	0.097561	0.0487805	0.146341	0.0243902	0.0243902	0.0243902	0.121951	0	0.097561	0.0731707	0.097561	0.0243902	0.0731707	0.0731707	0.097561	0.0487805	0.0731707	0.121951	0.097561	0.0731707	0.121951	0.219512	0.512195	0.536585	0.97561	1.46341	2.12195	2.85366	3.70732	4.02439	3.82927	4.04878	3.73171	3.73171	3.4878	3.21951	3.04878	3.39024	2.80488	2.87805	3.21951	2.78049	2.60976	3.26829
	3	0	0	0.0487805	0	0.0243902	0.0243902	0.0487805	0	0	0.0243902	0.0243902	0.0487805	0.121951	0.097561	0.0731707	0.0731707	0.0243902	0.0731707	0.121951	0.219512	0.219512	0.195122	0.146341	0.0731707	0.195122	0.170732	0.536585	0.463415	1	1.26829	1.80488	2.73171	3.65854	4.19512	4.2439	3.70732	3.26829	3.31707	3.56098	2.7561	3.2439	3.09756	2.82927	3.65854	3.04878	3.26829	3.26829	2.63415
	4	0	0.0487805	0.0243902	0.0243902	0.0243902	0.0731707	0.0243902	0.146341	0.0731707	0.0487805	0.0243902	0.0731707	0.0487805	0.0731707	0	0.0487805	0.0487805	0.0243902	0.097561	0	0.097561	0.121951	0.121951	0.0731707	0.0487805	0.170732	0.512195	0.487805	0.95122	1.53659	2.2439	2.70732	3.5122	4.12195	4.43902	3.60976	3.80488	3.56098	2.92683	3.36585	3.19512	3.02439	3.07317	3.19512	2.82927	2.65854	2.68293	2.68293
	mean	0.00609755	0.0243902	0.0243902	0.0182927	0.0426829	0.0365854	0.0792682	0.0487804	0.0365854	0.0365854	0.0426829	0.0487805	0.0670731	0.0670731	0.054878	0.054878	0.0426829	0.054878	0.103659	0.103658	0.121951	0.121951	0.134146	0.0731707	0.134146	0.189025	0.463415	0.469512	1.06098	1.45732	1.98781	2.66463	3.72561	4.07927	4.21951	3.89024	3.60366	3.47561	3.31707	3.22561	3.22561	3.2561	2.96342	3.0122	2.98171	2.89634	2.82317	2.71341
	stderr	0.00704084	0.0114977	0.0114977	0.00704084	0.0211226	0.0181794	0.0312241	0.0381333	0.0181794	0.0081301	0.0312241	0.0199145	0.0312241	0.0177191	0.0240491	0.0134822	0.0134822	0.0134822	0.00704079	0.0567651	0.0381334	0.034493	0.0181795	0	0.0372568	0.0134821	0.066049	0.0352042	0.0992393	0.0765931	0.133342	0.120796	0.124564	0.0567646	0.157227	0.159936	0.137193	0.120864	0.163817	0.197939	0.0870897	0.134332	0.0992393	0.325306	0.109302	0.152261	0.173752	0.238801
Fd PROT
	distance (A)	0	1	2	3	4	5	6	7	8	9	10	11	12	13	14	15	16	17	18	19	20	21	22	23	24	25	26	27	28	29	30	31	32	33	34	35	36	37	38	39	40	41	42	43	44	45	46	47
	1	0	0	0	0	0	0.0243902	0.390244	4.58537	31.6341	87.0244	175.537	308.854	498.951	661.341	743.878	709.951	985.39	1051.2	1184.83	1040.83	991.829	1094.46	1168.24	1260.61	1214.9	1142.51	1018.9	908.707	738.366	576.805	362.634	263.073	211.927	187.268	163.537	128.317	113.707	81.8049	53.7805	41.0976	28.1463	19.6098	11.6098	4.97561	0.902439	0.0487805	0	0
	2	0	0	0	0	0	0.0243902	0.365854	4.39024	28.9512	87.0976	177	297.488	488.049	660.293	744.561	700.805	980.561	1065.85	1184.49	1037.22	996.073	1085.44	1168.05	1256.93	1213.73	1154.66	1005.17	908.22	739.488	577.244	367.561	265.366	216.171	188.146	165.78	132.244	117.561	88.439	59.1463	42.6098	30.439	18.4878	10.878	3.73171	0.365854	0.0243902	0	0
	3	0	0	0	0	0	0.0243902	0.292683	4.39024	29.878	84.4878	172.927	295.634	485.829	653.268	732.634	698.829	991.195	1062.73	1197.59	1048.8	996.707	1087.17	1168.56	1256.93	1206.76	1146.56	1013	916.073	746.268	582.951	369.878	263.829	211.878	191.098	168.805	130.561	116.22	80.4878	56	41.6098	30.878	20.2683	12.3415	4.60976	0.487805	0	0	0
	4	0	0	0	0	0	0	0.121951	3.5122	27.1707	83.9512	173.78	301.439	484.463	667.927	749.366	699.878	979.415	1058.2	1188.02	1046.34	993.341	1095.88	1167.59	1259.9	1217.54	1146.44	1018.51	922.78	733.659	581.415	359.902	256.951	209.634	196	164.512	131.683	112.927	80.0732	57.122	42.1951	31.0488	19.8049	12.3415	4.41463	1	0.170732	0	0
	mean	0	0	0	0	0	0.0182927	0.292683	4.21951	29.4085	85.6403	174.811	300.854	489.323	660.707	742.61	702.366	984.14	1059.5	1188.73	1043.3	994.487	1090.74	1168.11	1258.59	1213.23	1147.54	1013.89	913.945	739.445	579.604	364.994	262.305	212.402	190.628	165.659	130.701	115.104	82.7012	56.5122	41.8781	30.128	19.5427	11.7927	4.43293	0.689024	0.0609757	0	0
	stderr	0	0	0	0	0	0.00704084	0.0699377	0.277376	1.07448	0.95573	1.05046	3.38166	3.80276	3.46475	4.09035	2.95653	3.09965	3.67174	3.53068	3.02873	1.3259	3.00172	0.234141	1.1209	2.65572	2.94705	3.70097	3.98327	3.00365	1.76024	2.62342	2.13301	1.57647	2.27374	1.32205	1.00268	1.24603	2.24923	1.29249	0.382541	0.777048	0.436216	0.404488	0.301444	0.178631	0.0437819	0	0
Pf4
Pf4 CLA
	distance (A)	0	1	2	3	4	5	6	7	8	9	10	11	12	13	14	15	16	17	18	19	20	21	22	23	24	25	26	27	28	29	30	31	32	33	34	35	36	37	38	39	40	41	42	43	44	45	46	47
	1	0.146341	0.268293	0.926829	1.39024	1.82927	1.92683	2.04878	2.65854	2.78049	1.39024	0.585366	0.414634	0.292683	0.292683	0.195122	0.097561	0.146341	0.146341	0.195122	0.097561	0.219512	0.146341	0.121951	0.146341	0.195122	0.292683	0.317073	0.487805	0.463415	0.682927	0.658537	0.756098	0.902439	0.926829	1.26829	1.12195	1.2439	1.5122	1.46341	1.70732	1.82927	1.90244	1.7561	2.07317	2.26829	2.53659	2.04878	2.36585
	2	0.121951	0.658537	0.780488	1.4878	2.09756	2.21951	1.82927	2.36585	2.39024	1.2439	0.780488	0.390244	0.292683	0.243902	0.0731707	0.170732	0.0731707	0.097561	0.097561	0.170732	0.146341	0.0731707	0.268293	0.268293	0.243902	0.292683	0.243902	0.341463	0.512195	0.634146	0.780488	0.853659	0.756098	0.926829	1.12195	0.97561	1.4878	1.56098	1.78049	1.80488	2.17073	2.04878	1.80488	2.19512	2	2.63415	2.29268	2.34146
	3	0.195122	0.536585	0.902439	1.34146	1.87805	2.43902	2.07317	2.58537	2.2439	1.39024	0.585366	0.536585	0.121951	0.292683	0.243902	0.341463	0.195122	0.243902	0.219512	0.097561	0.219512	0.219512	0.219512	0.292683	0.195122	0.146341	0.219512	0.341463	0.365854	0.658537	0.658537	0.878049	0.878049	0.902439	1.04878	0.97561	1.31707	1.21951	1.68293	1.53659	2.02439	1.60976	1.97561	2.04878	2.09756	1.97561	2.7561	2.26829
	4	0.292683	0.536585	1	1.19512	1.65854	2.39024	1.7561	2.7561	2.60976	1.14634	0.780488	0.682927	0.292683	0.097561	0.097561	0.195122	0.121951	0.146341	0.0731707	0.317073	0.195122	0.268293	0.268293	0.195122	0.146341	0.219512	0.317073	0.414634	0.634146	0.414634	0.658537	0.804878	0.707317	1.09756	0.97561	1.4878	1.12195	1.5122	1.70732	1.65854	1.85366	2.12195	2.29268	1.92683	2.58537	2.02439	2.56098	2.34146
	mean	0.189024	0.5	0.902439	1.35366	1.86585	2.2439	1.92683	2.59147	2.5061	1.29268	0.682927	0.506097	0.25	0.231707	0.152439	0.201219	0.134146	0.158536	0.146341	0.170732	0.195122	0.176829	0.219512	0.22561	0.195122	0.237805	0.27439	0.396341	0.493903	0.597561	0.689025	0.823171	0.810976	0.963414	1.10366	1.14024	1.29268	1.45122	1.65854	1.67683	1.96951	1.92073	1.95732	2.06098	2.2378	2.29269	2.41463	2.32926
	stderr	0.0435928	0.0951601	0.0526889	0.0704079	0.104432	0.13359	0.091259	0.0957677	0.13671	0.0689853	0.0650407	0.0774495	0.0492861	0.0533125	0.0465264	0.059048	0.0293134	0.0354381	0.0414554	0.0597436	0.0199146	0.0492861	0.0398292	0.0387782	0.0229953	0.0404468	0.0290302	0.0404468	0.0644022	0.0713413	0.0352042	0.0312242	0.0543865	0.0520577	0.0721466	0.139578	0.0883144	0.0901689	0.078826	0.0644017	0.0922495	0.130777	0.140051	0.0634973	0.148305	0.19681	0.178493	0.02439
Pf4 SOD
	distance (A)	0	1	2	3	4	5	6	7	8	9	10	11	12	13	14	15	16	17	18	19	20	21	22	23	24	25	26	27	28	29	30	31	32	33	34	35	36	37	38	39	40	41	42	43	44	45	46	47
	1	0	0.0243902	0.097561	0.170732	0.146341	0.121951	0.268293	0.365854	0.268293	0.146341	0.195122	0.292683	0.268293	0.219512	0.170732	0.463415	0.219512	0.317073	0.243902	0.317073	0.292683	0.317073	0.463415	0.390244	0.219512	0.414634	0.414634	0.707317	1.87805	2.5122	3.26829	3.39024	4	4.17073	3.65854	3.12195	3.29268	3.36585	2.90244	2.97561	3.46341	2.85366	3.4878	3.2439	3.02439	3.19512	2.82927	3.65854
	2	0.0243902	0	0.0487805	0.0487805	0.146341	0.170732	0.0243902	0.0731707	0.195122	0.219512	0.146341	0.317073	0.268293	0.341463	0.560976	0.390244	0.390244	0.195122	0.195122	0.195122	0.317073	0.219512	0.292683	0.292683	0.268293	0.365854	0.512195	1.02439	1.63415	3	2.90244	4.34146	4.60976	4.65854	3.85366	3.26829	3.31707	3.63415	2.63415	2.65854	2.80488	3.46341	3.19512	2.87805	3.26829	3.19512	2.78049	3.2439
	3	0	0.0487805	0.121951	0.097561	0.0731707	0.146341	0.195122	0.219512	0.243902	0.243902	0.195122	0.170732	0.243902	0.365854	0.487805	0.292683	0.170732	0.243902	0.292683	0.487805	0.317073	0.219512	0.341463	0.487805	0.268293	0.365854	0.463415	1.17073	1.58537	2.70732	3.29268	3.70732	4.19512	4.2439	3.70732	3.70732	3.80488	3.41463	2.97561	3.2439	2.78049	3.29268	2.60976	3.19512	3.36585	2.97561	2.78049	2.63415
	4	0.0243902	0.0243902	0.0487805	0.0243902	0.0731707	0.219512	0.121951	0.243902	0.292683	0.219512	0.219512	0.317073	0.439024	0.609756	0.414634	0.341463	0.463415	0.268293	0.219512	0.243902	0.268293	0.317073	0.219512	0.536585	0.512195	0.390244	0.536585	0.829268	1.4878	2.5122	3.2439	3.4878	3.90244	3.78049	4.07317	3.7561	3.2439	3.41463	3.56098	4.02439	3.53659	3.09756	3.68293	2.85366	3.21951	2.92683	2.4878	2.87805
	mean	0.0121951	0.0243902	0.0792682	0.0853659	0.109756	0.164634	0.152439	0.22561	0.25	0.207317	0.189024	0.27439	0.304878	0.384146	0.408537	0.371951	0.310976	0.256097	0.237805	0.310976	0.298781	0.268292	0.329268	0.426829	0.317073	0.384147	0.481707	0.932926	1.64634	2.68293	3.17683	3.7317	4.17683	4.21342	3.82317	3.46342	3.41463	3.45731	3.0183	3.22561	3.14634	3.17683	3.2439	3.04268	3.21951	3.07317	2.71951	3.10366
	stderr	0.00813007	0.0114977	0.0211225	0.0372568	0.0243901	0.0240491	0.0601572	0.0693445	0.0240491	0.0243903	0.0177192	0.0404465	0.0520578	0.0943755	0.0978147	0.0420492	0.0799688	0.0293134	0.0240491	0.073957	0.0134821	0.0325203	0.059188	0.0624483	0.0762669	0.0134821	0.0312241	0.118585	0.0958531	0.133094	0.106236	0.246866	0.180838	0.207716	0.107473	0.182521	0.15123	0.0693465	0.225418	0.337055	0.236472	0.151391	0.270133	0.118584	0.0829101	0.082109	0.0901689	0.257962
Pf4 PROT
	distance (A)	0	1	2	3	4	5	6	7	8	9	10	11	12	13	14	15	16	17	18	19	20	21	22	23	24	25	26	27	28	29	30	31	32	33	34	35	36	37	38	39	40	41	42	43	44	45	46	47
	1	0	0	0	0.0487805	1.34146	6.58537	15.439	30.5122	87.2195	256.073	450.61	453.976	515.268	614.829	752.024	923.634	958.585	987.415	970.78	1044.98	1239.07	1192.93	1239.51	1293.05	1225.56	1216.66	1080.17	887.512	611.195	344.146	131.902	35.0244	10.3415	4.36585	1.5122	0.268293	0.0487805	0	0	0	0	0	0	0	0	0	0	0
	2	0	0	0.0243902	0.097561	1.14634	8.14634	16.878	37.1463	88.9756	250.171	457.707	453.049	499.146	620.22	753.439	910.902	960.683	982.756	964.732	1039	1229.49	1185.15	1240	1300.85	1234.85	1228.49	1083.17	904	622.049	348.805	125.146	29.8049	7.4878	2.53659	0.829268	0.146341	0.0731707	0	0	0	0	0	0	0	0	0	0	0
	3	0	0	0	0.0731707	2	8.09756	15.9512	32.7805	86.7317	253.317	459.024	449.244	503.049	617.512	757.415	921.024	960.268	981.707	969.39	1041.73	1231	1180.68	1222.63	1289.93	1223.71	1215.07	1073.8	906.439	625.439	359.244	142.439	38.1463	14.6585	3.97561	1	0.121951	0	0	0	0	0	0	0	0	0	0	0	0
	4	0	0	0	0.146341	1.82927	7.68293	17	33.9512	85.2927	241.268	445.878	449	501.683	618	753.024	927.927	961.951	985.805	968.976	1047.51	1240.15	1186	1228.98	1309.49	1222.66	1217.63	1074.78	894.366	624.317	348.585	135.098	39.3902	12.2439	3.82927	1	0.0487805	0	0	0	0	0	0	0	0	0	0	0	0
	mean	0	0	0.00609755	0.0914633	1.57927	7.62805	16.3171	33.5975	87.0549	250.207	453.305	451.317	504.786	617.64	753.975	920.872	960.372	984.421	968.47	1043.31	1234.93	1186.19	1232.78	1298.33	1226.69	1219.46	1077.98	898.079	620.75	350.195	133.646	35.5915	11.1829	3.67683	1.08537	0.146341	0.0304878	0	0	0	0	0	0	0	0	0	0	0
	stderr	0	0	0.00704084	0.024049	0.23178	0.418895	0.432808	1.59533	0.877242	3.71168	3.56695	1.48084	4.14096	1.2782	1.36755	4.17434	0.802368	1.52816	1.50596	2.14738	3.15219	2.92319	4.88631	5.04793	3.21427	3.5277	2.57001	5.0596	3.76675	3.69683	4.14617	2.46674	1.75015	0.457943	0.170733	0.052689	0.0211226	0	0	0	0	0	0	0	0	0	0	0
[truncated: 13 more columns]

## Sheet: Figure_4c
Figure_4c
fd			Pf4
Tactoid ID	Area		Tactoid ID	Area
1	109.441		1	8.91264
2	92.4937		2	6.21233
3	25.4535		3	5.73795
4	47.6657		4	5.94061
5	33.4868		5	3.3763
6	12.6259		6	6.41566
7	11.1411		7	2.63376
8	70.6906		8	1.82467
9	49.2178		9	4.25669
10	5.06327		10	2.42726
11	88.1018		11	22.6167
12	71.6972		12	9.11491
13	70.2823		13	5.73755
14	31.734		14	15.793
15	45.6406		15	4.59099
16	46.7185		16	5.2052
17	30.7802		17	3.30817
18	38.7522		18	6.00881
19	332.441		19	1.95406
20	155.554		20	1.89016
21	165.747		21	13.3595
22	104.445		22	8.84425
23	486.37		23	6.75076
24	44.1534		24	3.57798
25	46.6577		25	2.09032
26	13.9848		26	1.68789
27	12.9628		27	1.55269
28	4.79115		28	1.42805
29	4.32323		29	1.07949
30	174.254		30	2.23186
31	227.117		31	25.2503
32	25.2486		32	12.5482
33	189.715		33	13.0975
34	106.336		34	7.48987
35	29.1661		35	4.72579
36	180.6		36	7.49198
37	14.7146		37	4.59574
38	6.95593		38	4.72593
39	16.2705		39	7.29077
40	15.9331		40	2.23397
41	31.7997		41	18.2293
42	26.1295		42	15.1973
43	12.3551		43	12.355
44	12.2876		44	4.05125
45	8.43944		45	5.27069
46	7.69663		46	3.24084
47	4.05072		47	3.44258
48	8.97971		48	2.37445
49	4.52603		49	1.69211
50	3.84831		50	1.48562
51	69.5398		51	10.2646
52	14.722		52	11.0061
53	5.14816		53	8.91475
54	7.09166		54	4.72434
55	4.66123		55	4.25352
56	4.18909		56	3.23899
57	6.61424		57	3.91763
58	1.83365		58	3.44126
59	1.75443		59	3.31134
60	1.15026		60	2.97084
61	21.3341		61	26.0598
62	8.77321		62	37.6764
63	5.80568		63	13.5042
64	3.71272		64	8.64382
65	8.70931		65	3.98233
66	2.29523		66	6.00914
67	2.36547		67	3.03791
68	1.68155		68	2.36072
69	1.08054		69	2.16049
70	1.21541		70	1.6863
71	69.3956		71	18.0268
72	28.2212		72	15.1909
73	21.5343		73	15.192
74	8.17115		74	6.27201
75	17.9576		75	2.63534
76	7.83737		76	5.32878
77	6.20653		77	7.76476
78	3.78454		78	5.0634
79	2.97058		79	5.53686
80	5.06472		80	2.08821
81	107.753		81	13.6357
82	634.369		82	13.3695
83	171.621		83	8.43838
84	30.8533		84	5.73544
85	20.7965		85	4.18486
86	46.9223		86	3.44126
87	39.1552		87	4.72725
88	18.3632		88	3.31134
89	35.5125		89	3.2279
90	9.11359		90	2.16056
91	40.171		91	26.3302
92	25.8579		92	22.7524
93	23.0833		93	6.55139
94	12.0244		94	11.3452
95	15.3177		95	6.20969
96	4.04861		96	7.29024
97	2.36072		97	5.60367
98	4.32217		98	4.11799
99	9.05312		99	3.37366
100	7.15081		100	2.5656
101	63.6655		101	9.0415
102	9.52104		102	14.7864
103	3.30712		103	9.86115
104	19.5871		104	6.41434
105	1.82098		105	3.91552
106	9.79038		106	3.30844
107	5.33089		107	2.42726
108	4.9348		108	1.88224
109	7.76238		109	2.0251
110	1.2827		110	1.82284
111	23.1575		111	10.4643
112	10.5963		112	27.8829
113	8.03595		113	4.92846
114	11.7466		114	5.33353
115	5.53617		115	13.3
116	3.65674		116	12.8968
117	5.13126		117	4.79351
118	4.72603		118	3.31134
119	2.29629		119	3.30765
120	1.48614		120	3.64538
121	48.6104		121	23.9011
122	23.8328		122	16.2709
123	11.2068		123	3.84686
124	2.2271		124	7.36206
125	4.79346		125	6.61632
126	1.41326		126	3.51203
127	10.5997		127	5.60377
128	1.8252		128	4.99567
129	2.09138		129	1.35094
130	2.97017		130	1.89039
131	113.492		131	17.4176
132	61.3701		132	11.6768
133	70.4836		133	10.8696
134	61.3701		134	6.34641
135	22.7548		135	2.56246
136	41.5867		136	3.16981
137	6.82549		137	2.35544
138	20.1868		138	1.75522
139	10.1284		139	1.75496
140	5.20045		140	2.63218
141	215.707		141	19.0357
142	119.025		142	8.97865
143	5.45448		143	4.3227
144	15.8004		144	6.81677
145	5.13549		145	3.86376
146	6.88253		146	3.57834
147	4.93058		147	3.17291
148	8.0341		148	3.44073
149	4.12149		149	3.30765
150	3.36944		150	2.35861

## Sheet: Figure_4g
Figure_4g
fd phage						Pf4 phage
Area	Aspect ratio	Length (R)	Width (r)	Volume (Rr^2)		Area	Aspect ratio	Length (R)	Width (r)	Volume (Rr^2)
1.1503	3.2487	1.9331	0.595	0.6844		1.0795	3.5218	1.9498	0.5536	0.5976
1.0805	2.385	1.6053	0.6731	0.7273		1.4856	6.7627	3.1697	0.4687	0.6963
1.2154	2.9494	1.8933	0.6419	0.7802		1.3509	4.1974	2.3813	0.5673	0.7664
1.2827	1.9014	1.5617	0.8213	1.0535		1.5527	4.6782	2.6951	0.5761	0.8945
1.4861	2.8964	2.0747	0.7163	1.0645		1.755	6.3329	3.3338	0.5264	0.9238
1.4133	2.2873	1.7979	0.7861	1.1109		1.6863	5.1117	2.936	0.5744	0.9685
1.6816	2.9677	2.2339	0.7527	1.2658		1.6921	5.1562	2.9538	0.5729	0.9693
1.7544	2.9299	2.2672	0.7738	1.3576		1.7552	5.5609	3.1242	0.5618	0.9861
1.8252	3.0812	2.3715	0.7697	1.4048		1.4281	2.4306	1.8631	0.7665	1.0946
1.8337	3.0532	2.3661	0.775	1.421		1.8228	4.3517	2.8165	0.6472	1.1798
2.2271	5.0462	3.3524	0.6643	1.4795		1.8247	4.2036	2.7695	0.6588	1.2022
2.0914	3.611	2.7481	0.761	1.5916		1.8902	4.5874	2.9446	0.6419	1.2133
1.821	1.8354	1.8282	0.9961	1.8138		1.8822	4.265	2.8333	0.6643	1.2504
2.3655	3.1704	2.7385	0.8638	2.0432		1.8904	4.1473	2.8	0.6751	1.2763
2.2963	2.8052	2.538	0.9047	2.0776		1.9541	4.4106	2.9357	0.6656	1.3006
2.2952	2.5846	2.4356	0.9424	2.1629		1.6879	2.8151	2.1798	0.7743	1.307
2.3607	2.7146	2.5315	0.9325	2.2015		2.0882	4.999	3.2309	0.6463	1.3496
2.9702	2.5869	2.7719	1.0715	3.1826		2.0251	4.459	3.005	0.6739	1.3647
2.9706	2.3024	2.6152	1.1359	3.3742		2.0903	4.6893	3.1308	0.6677	1.3956
3.3694	2.7281	3.0318	1.1114	3.7446		2.1606	4.8457	3.2356	0.6677	1.4427
3.8483	3.0298	3.4146	1.127	4.3371		2.234	5.1587	3.3947	0.6581	1.4701
3.6567	2.4915	3.0184	1.2115	4.4301		2.3554	6.0329	3.7696	0.6248	1.4718
3.7127	2.3582	2.959	1.2547	4.6585		2.3744	6.0181	3.7802	0.6281	1.4915
4.0486	3.0107	3.4913	1.1596	4.6949		2.3586	5.6654	3.6555	0.6452	1.5218
3.7845	2.3427	2.9776	1.271	4.8102		2.1605	4.3295	3.0584	0.7064	1.5262
4.1891	3.0162	3.5546	1.1785	4.9369		2.3607	5.3817	3.5644	0.6623	1.5635
4.0507	2.717	3.3175	1.221	4.946		2.4273	5.6609	3.7068	0.6548	1.5894
3.3071	1.417	2.1648	1.5277	5.0523		2.5656	6.5609	4.1028	0.6253	1.6044
4.1215	2.4904	3.2038	1.2865	5.3021		2.4273	5.5283	3.6631	0.6626	1.6084
4.3222	2.8302	3.4975	1.2358	5.3412		2.6322	5.5782	3.8318	0.6869	1.8081
4.726	2.9822	3.7542	1.2589	5.9495		2.6338	5.3627	3.7582	0.7008	1.8458
4.6612	2.8367	3.6363	1.2819	5.9751		2.5625	4.7449	3.4869	0.7349	1.8831
4.3232	2.2417	3.1131	1.3887	6.0038		2.9708	6.8091	4.4976	0.6605	1.9623
4.526	2.5457	3.3944	1.3334	6.0349		2.6353	4.6519	3.5013	0.7527	1.9835
5.1313	3.0781	3.9742	1.2911	6.6251		2.2319	2.7713	2.487	0.8974	2.0029
4.9306	2.6616	3.6226	1.3611	6.7108		3.2408	6.2308	4.4936	0.7212	2.3373
4.7935	2.4224	3.4076	1.4067	6.743		3.1729	5.5883	4.2108	0.7535	2.3908
5.1355	2.8422	3.8205	1.3442	6.9032		3.3076	6.3017	4.5655	0.7245	2.3963
5.3309	3.0635	4.0412	1.3191	7.0321		3.0379	4.7928	3.8158	0.7961	2.4186
4.9348	2.2314	3.3184	1.4871	7.3386		3.239	5.4994	4.2205	0.7674	2.4857
4.7912	2.0299	3.1186	1.5363	7.3607		3.1698	5.0781	4.0121	0.7901	2.5044
5.2004	2.5914	3.671	1.4166	7.3671		3.2279	5.29	4.1323	0.7811	2.5215
5.0647	2.3825	3.4737	1.458	7.3845		3.3113	5.694	4.3422	0.7626	2.5252
5.0633	2.2728	3.3923	1.4926	7.5572		3.4426	6.2594	4.6421	0.7416	2.553
5.5362	2.9643	4.051	1.3666	7.5658		3.4413	6.1792	4.6113	0.7463	2.5681
5.1482	2.1098	3.2957	1.5621	8.0419		3.3113	5.4544	4.2499	0.7792	2.5801
5.4545	2.4618	3.6644	1.4885	8.1191		3.4413	5.8453	4.485	0.7673	2.6404
5.8057	2.7366	3.9859	1.4565	8.4562		3.3737	4.7647	4.0093	0.8415	2.8388
6.2065	2.296	3.7749	1.6441	10.2044		3.5783	5.6509	4.4968	0.7958	2.8475
6.6142	2.5914	4.14	1.5976	10.5671		3.512	5.3155	4.3207	0.8128	2.8547
6.8825	2.8772	4.45	1.5466	10.6447		3.3084	4.4082	3.8189	0.8663	2.8662
6.8255	2.6704	4.2693	1.5988	10.9123		3.3763	4.526	3.9091	0.8637	2.9161
7.1508	3.0045	4.6351	1.5427	11.0318		3.3082	4.1571	3.7084	0.8921	2.9511
7.0917	2.9039	4.538	1.5627	11.0823		3.3113	3.9834	3.6319	0.9117	3.0191
6.9559	2.703	4.3361	1.6042	11.1587		3.3076	3.6777	3.4878	0.9483	3.1368
8.0359	3.036	4.9393	1.6269	13.0739		3.4407	3.6725	3.5547	0.9679	3.3304
7.6966	2.5378	4.4195	1.7415	13.4037		3.9176	4.9952	4.4237	0.8856	3.4694
8.4394	2.749	4.8167	1.7521	14.787		3.578	3.7423	3.6592	0.9778	3.4986
7.7624	2.1385	4.0743	1.9052	14.789		4.118	5.6386	4.8187	0.8546	3.5192
7.8374	2.1934	4.1462	1.8903	14.8148		3.9155	4.7889	4.3302	0.9042	3.5405
8.0341	2.2204	4.2236	1.9022	15.2824		4.1849	5.7023	4.885	0.8567	3.5851
8.7732	2.6864	4.8547	1.8071	15.8545		3.9823	4.8843	4.4103	0.903	3.5959
8.9797	2.8056	5.0193	1.789	16.065		4.2535	5.6616	4.9073	0.8668	3.6868
9.0531	2.8416	5.072	1.7849	16.1592		3.6454	3.5431	3.5939	1.0143	3.6976
8.1712	1.9665	4.0085	2.0384	16.6564		3.8469	3.5445	3.6926	1.0418	4.0076
8.7093	2.0165	4.1908	2.0782	18.0998		4.7272	6.5394	5.56	0.8502	4.0192
9.7904	2.6994	5.1408	1.9044	18.6452		3.8638	3.0511	3.4335	1.1253	4.348
9.1136	1.9386	4.2033	2.1682	19.7601		4.0512	3.3871	3.7043	1.0937	4.4307
9.521	2.083	4.4534	2.1379	20.3554		4.3227	4.0351	4.1764	1.035	4.4741
10.5963	2.4701	5.116	2.0712	21.9469		4.7243	5.0348	4.8771	0.9687	4.5764
10.1284	2.0986	4.6103	2.1969	22.2509		4.7258	4.7026	4.7142	1.0025	4.7374
11.2068	2.7016	5.5024	2.0367	22.825		4.2567	3.4351	3.8239	1.1132	4.7385
10.5997	2.1477	4.7712	2.2216	23.5482		4.7935	4.7327	4.763	1.0064	4.8242
11.1411	2.4853	5.2621	2.1172	23.5883		4.5957	4.0785	4.3294	1.0615	4.8785
11.7466	2.6382	5.5668	2.1101	24.7864		5.2707	5.7957	5.527	0.9536	5.0263
12.2876	2.6174	5.6711	2.1667	26.6236		4.591	3.6138	4.0732	1.1271	5.1746
12.3551	2.6435	5.7149	2.1619	26.7105		4.7259	3.5764	4.1112	1.1495	5.4326
12.6259	2.7154	5.8553	2.1563	27.2256		5.0634	4.0182	4.5106	1.1226	5.6839
12.9628	2.9191	6.1514	2.1073	27.3161		5.6037	5.3089	5.4543	1.0274	5.7572
12.0244	2.0004	4.9044	2.4518	29.4807		5.7354	5.3132	5.5203	1.039	5.959
13.9848	2.7238	6.1718	2.2659	31.6882		5.3288	4.2504	4.7592	1.1197	5.9666
14.7146	2.5302	6.1017	2.4116	35.4851		5.3335	4.2597	4.7665	1.119	5.968
15.3177	2.6202	6.3353	2.4178	37.0357		5.5369	4.3463	4.9056	1.1287	6.2494
15.8004	2.2945	6.0212	2.6241	41.4626		5.7379	4.6278	5.1531	1.1135	6.3892
15.9331	1.9586	5.5862	2.8522	45.4446		4.9957	2.8648	3.7831	1.3205	6.5969
14.722	1.5314	4.7482	3.1006	45.6467		5.7375	4.2818	4.9565	1.1576	6.6417
16.2705	2.0518	5.7779	2.816	45.8176		6.3464	5.6977	6.0133	1.0554	6.6979
19.5871	2.7986	7.4038	2.6456	51.8187		4.9285	2.4622	3.4835	1.4148	6.9727
17.9576	2.1389	6.1976	2.8975	52.0324		5.2052	2.8444	3.8478	1.3528	7.0414
18.3632	2.1114	6.2267	2.9491	54.1548		6.2097	4.4712	5.2692	1.1785	7.318
20.1868	2.7763	7.4862	2.6965	54.434		5.9406	3.9144	4.8222	1.2319	7.3184
20.7965	2.4491	7.1367	2.914	60.6013		5.6038	3.2134	4.2435	1.3206	7.4001
21.3341	2.158	6.7852	3.1442	67.0794		6.272	3.9366	4.9689	1.2622	7.9168
23.1575	2.5019	7.6118	3.0423	70.4528		6.0088	3.3393	4.4794	1.3414	8.0604
22.7548	2.3695	7.3428	3.0989	70.515		6.5514	4.1994	5.2452	1.249	8.1829
23.8328	2.3645	7.5068	3.1748	75.6645		6.2123	3.5076	4.668	1.3308	8.2676
21.5343	1.6575	5.9743	3.6045	77.6204		6.4143	3.7729	4.9194	1.3039	8.3636
23.0833	2.0037	6.8009	3.3941	78.348		6.8168	4.4423	5.503	1.2387	8.4443
25.2486	2.2384	7.5177	3.3585	84.7987		7.2902	4.9299	5.995	1.2161	8.8653
25.8579	2.263	7.6495	3.3803	87.4078		6.0091	2.7604	4.0728	1.4754	8.8662
26.1295	2.3218	7.7889	3.3547	87.6568		7.7648	4.7583	6.0784	1.2774	9.919
25.4535	1.6915	6.5616	3.8792	98.7384		7.4899	4.0391	5.5002	1.3617	10.1993
28.2212	1.8628	7.2506	3.8923	109.844		8.4384	5.6571	6.9092	1.2213	10.306
29.1661	1.86	7.3655	3.9599	115.493		7.2908	3.5697	5.1016	1.4291	10.4194
30.8533	2.1884	8.2169	3.7548	115.849		6.7508	2.7981	4.3462	1.5533	10.4857
31.7997	2.3076	8.5663	3.7122	118.046		6.4157	2.3393	3.8741	1.656	10.6247
30.7802	2.0016	7.8492	3.9215	120.703		6.6163	2.5452	4.1036	1.6123	10.6675
31.734	1.9735	7.9138	4.01	127.252		7.492	3.5996	5.1931	1.4427	10.8085
33.4868	2.1564	8.4976	3.9407	131.962		8.6438	4.7543	6.4106	1.3484	11.6551
35.5125	2.2427	8.9244	3.9793	141.314		7.3621	2.9269	4.642	1.586	11.6761
38.7522	2.4805	9.8043	3.9526	153.17		8.9147	4.7391	6.4998	1.3715	12.2269
39.1552	2.339	9.5699	4.0915	160.203		8.8442	3.6551	5.6856	1.5555	13.7576
41.5867	2.7283	10.6518	3.9042	162.363		9.0415	3.8042	5.8648	1.5417	13.939
40.171	2.078	9.1364	4.3968	176.624		9.1149	3.3684	5.541	1.645	14.9939
44.1534	2.588	10.6897	4.1305	182.373		10.2646	4.5476	6.8323	1.5024	15.4213
45.6406	2.3263	10.3041	4.4294	202.158		8.9126	2.967	5.1424	1.7332	15.4471
46.7185	2.244	10.239	4.5628	213.167		9.8612	3.5513	5.9178	1.6664	16.4323
46.6577	2.2296	10.1995	4.5745	213.436		8.9787	2.6083	4.8394	1.8553	16.6585
46.9223	2.263	10.3047	4.5535	213.661		10.8696	4.4917	6.9873	1.5556	16.9089
49.2178	2.4723	11.0309	4.4618	219.601		11.0061	4.2438	6.8343	1.6104	17.7245
47.6657	2.0654	9.9221	4.804	228.985		11.3452	4.4478	7.1036	1.5971	18.1194
48.6104	2.1449	10.2109	4.7606	231.416		11.6768	4.4722	7.2265	1.6158	18.868
61.3701	2.3328	11.9652	5.1291	314.771		10.4643	3.0295	5.6304	1.8585	19.448
61.3701	2.3328	11.9652	5.1291	314.771		12.355	4.9176	7.7946	1.5851	19.5833
63.6655	1.9766	11.218	5.6753	361.321		13.3695	4.4209	7.688	1.739	23.2496
70.4836	2.4837	13.231	5.3272	375.477		13.0975	3.9584	7.2004	1.819	23.8243
70.2823	2.4246	13.054	5.384	378.397		12.5482	3.3465	6.4802	1.9364	24.2984
70.6906	2.3344	12.8459	5.503	389.009		12.8968	3.5215	6.7391	1.9137	24.6809
69.5398	2.1804	12.3136	5.6474	392.72		13.3	3.8602	7.1653	1.8562	24.6872
71.6972	2.3302	12.9254	5.547	397.704		13.6357	3.9875	7.3738	1.8492	25.2152
69.3956	1.983	11.7309	5.9156	410.519		15.1973	5.185	8.8768	1.712	26.0182
88.1018	2.196	13.9093	6.334	558.037		13.5042	3.4359	6.8117	1.9825	26.7718
92.4937	1.8015	12.9083	7.1654	662.759		14.7864	3.9899	7.6809	1.9251	28.4652
106.336	2.4989	16.3011	6.5233	693.658		13.3595	2.9341	6.2608	2.1338	28.5068
109.441	2.243	15.6678	6.9851	764.453		15.192	4.1075	7.8994	1.9232	29.217
107.753	2.105	15.0607	7.1546	770.932		15.1909	3.7968	7.5945	2.0003	30.3856
104.445	1.8347	13.843	7.5449	788.028		16.2709	3.4884	7.5339	2.1597	35.14
119.025	2.683	17.8701	6.6605	792.768		18.0268	4.5541	9.0606	1.9896	35.8654
113.492	1.8484	14.4836	7.8359	889.316		18.2293	4.5222	9.0795	2.0077	36.5996
155.554	2.2667	18.7775	8.284	1288.62		19.0357	4.3914	9.1429	2.082	39.6328
174.254	2.3355	20.1736	8.6377	1505.16		17.4176	3.2711	7.5482	2.3075	40.1915
165.747	1.8444	17.4845	9.4796	1571.22		15.793	2.3972	6.153	2.5667	40.5363
189.715	2.6009	22.2132	8.5406	1620.29		22.7524	3.6097	9.0625	2.5106	57.1227
171.621	1.8727	17.9273	9.5732	1642.95		22.6167	3.3439	8.6964	2.6007	58.8188
180.6	1.8526	18.2917	9.8734	1783.13		25.2503	4.3877	10.5257	2.3989	60.5732
215.707	2.0182	20.8648	10.3383	2230.05		23.9011	3.1512	8.6785	2.7541	65.8251
227.117	2.1327	22.0083	10.3196	2343.76		26.3302	4.0785	10.3629	2.5408	66.9004
332.441	1.8841	25.0271	13.2832	4415.89		26.0598	3.401	9.4144	2.7681	72.1358
486.37	1.8924	30.3379	16.0318	7797.38		27.8829	3.6132	10.0373	2.7779	77.4566
634.369	1.5281	31.1346	20.375	12925.3		37.6764	3.1146	10.8326	3.4781	131.041

## Sheet: Figure_5c
Figure 5c
fd + P.aeruginosa				Pf4 + P.aeruginosa
Bacteria_Orientation	Droplet Orientation	Difference		Bacteria_Orientation	Droplet Orientation	Difference
72.1017	75.4606	3.35891		87.3701	89.524	2.15391
16.243	11.7568	4.48619		45.8972	53.9598	8.06263
12.6597	20.0137	7.35401		73.0448	65.1908	7.85408
74.7533	44.261	30.4922		83.2342	81.3177	1.91652
11.9751	6.09162	5.88353		36.8496	16.7407	20.1088
10.5366	7.03922	3.49738		87.5774	89.4363	1.85889
29.7632	42.1223	12.3591		66.9472	49.3092	17.638
22.8931	22.0268	0.866322		85.1998	86.9991	1.79933
56.2588	61.9119	5.65311		71.8584	82.986	11.1277
29.3122	28.0017	1.31044		67.7429	55.2695	12.4734
75.7923	58.1369	17.6554		89.1401	89.6296	0.489475
80.5078	79.5047	1.0031		5.20575	6.48899	1.28324
27.9021	6.52814	21.374		87.0824	84.624	2.45833
14.097	37.9083	23.8113		84.6962	87.1338	2.43752
25.2609	4.75318	20.5077		72.9095	83.2597	10.3502
49.0467	27.5534	21.4932		63.4412	67.9203	4.47913
23.8942	17.9163	5.97791		51.8709	51.4049	0.465957
10.5312	6.79419	3.73697		57.1136	79.8977	22.7841
13.628	13.8102	0.182261		0.363703	2.49319	2.12948
19.9061	25.8708	5.96468		27.0044	26.1136	0.890845
24.6194	24.004	0.615413		53.3519	49.0495	4.30242
9.16425	6.33489	2.82937		79.7971	55.6261	24.1711
74.345	62.2872	12.0578		55.9199	53.16	2.75987
1.69204	11.2022	9.51015		33.2784	33.0021	0.276223
78.5091	67.009	11.5002		41.5309	37.6249	3.90599
63.0826	53.3978	9.68484		1.791	2.4376	0.646597
10.8663	10.3911	0.475195		87.7864	83.1483	4.63812
45.8204	75.649	29.8286		78.1126	74.761	3.35165
57.7797	60.9987	3.21901		80.3231	76.0697	4.25343
41.5937	37.6514	3.94228		22.9736	10.5317	12.4419
83.6568	81.584	2.07284		27.2008	27.8415	0.640638
67.9748	74.8064	6.83164		53.4618	85.0718	31.61
55.4817	53.0543	2.42741		75.2453	63.178	12.0673
71.8173	67.7439	4.07338		45.6183	58.7523	13.134
83.6047	87.7656	4.16092		13.1322	11.3744	1.75778
75.5683	27.9221	47.6462		46.1547	32.8951	13.2596
66.8781	9.94485	56.9332		17.5989	12.6809	4.91806
72.2748	6.99802	65.2767		58.9949	45.8723	13.1226
11.5659	0.748617	10.8173		66.5518	67.6438	1.09206
79.5783	35.6234	43.9549		79.401	66.5212	12.8798
10.7668	7.59953	3.16724		84.6517	61.4642	23.1875
5.90049	28.6984	22.798		31.2082	10.2881	20.9201
27.7817	27.9993	0.217579		87.5127	86.4979	1.0148
64.9017	60.3489	4.55281		17.5533	18.4612	0.90792
50.8238	38.9958	11.828		38.0684	21.0403	17.0281
70.4747	62.4968	7.97786		84.2802	79.9445	4.33572
54	34.9356	19.0644		22.9736	10.5317	12.4419
87.8331	42.955	44.8782		27.2008	27.8415	0.640638
19.2442	16.8532	2.391		53.4618	55.0718	1.61001
56.5507	42.3993	14.1514		75.2453	63.178	12.0673
30.2618	33.5051	3.24332		45.6183	58.7523	13.134
49.2854	26.4487	22.8367		13.1322	11.3744	1.75778
23.6256	16.0202	7.60543		46.1547	42.8951	3.25957
51.9687	43.8253	8.14336		17.5989	12.6809	4.91806
3.41252	9.56607	6.15355		58.9949	45.8723	13.1226
20.9296	33.6662	12.7366		66.5518	67.6438	1.09206
3.82457	18.8699	15.0453		79.401	66.5212	12.8798
23.8322	20.1568	3.67531		84.6517	61.4642	23.1875
11.6215	38.9691	27.3476		11.2082	10.2881	0.920101
13.9667	3.85402	10.1127		87.5127	86.4979	1.0148
84.1873	63.0089	21.1784		17.5533	18.4612	0.90792
59.4008	30.2303	29.1705		38.0684	31.0403	7.02812
50.4398	88.2737	37.8339		84.2802	79.9445	4.33572
19.7943	3.49429	16.3		58.3173	66.4155	8.09825
42.9364	43.484	0.547627		78.5179	48.9032	29.6147
28.2937	19.9237	8.37		6.72662	5.1181	1.60853
24.0044	1.28016	22.7242		22.3133	41.1365	18.8232
2.10398	14.0904	11.9865		35.5785	61.3808	25.8024
44.1275	47.0767	2.94919		15.8488	39.8201	23.9713
20.5807	12.346	8.23468		52.0778	85.6338	33.556
59.2684	48.1919	11.0765		80.8191	71.3411	9.47802
40.4515	46.0863	5.63476		83.9949	60.8395	23.1554
34.3623	14.4067	19.9556		88.7907	87.1435	1.64719
23.2472	27.6826	4.43541		1.15271	7.73414	6.58143
16.7709	17.4337	0.662809		12.1035	20.669	8.56553
17.6997	37.1762	19.4765		69.4564	79.8531	10.3968
49.2284	54.9441	5.71566		73.4565	79.3178	5.86134
20.8542	19.0611	1.79315		4.76213	24.4261	19.664
63.0129	14.6937	48.3192		76.1504	66.1713	9.9791
12.6502	8.80446	3.84572		68.1752	40.979	27.1962
27.7795	19.6901	8.08937		72.2882	76.7663	4.47814
4.72401	11.1703	6.44632		53.2268	57.9288	4.70205
4.94403	4.5107	0.433337		24.9562	28.2339	3.27768
17.5469	8.09859	9.4483		18.4301	80.7943	62.3642
22.9028	13.8764	9.02646		38.9472	40.1054	1.15822
42.8403	22.2727	20.5676		5.26782	2.60344	2.66439
7.64572	22.7634	15.1177		13.1073	14.417	1.30971
62.8737	47.9987	14.8749		33.2917	6.04918	27.2425
10.004	10.2043	0.200236		64.9247	58.2868	6.63795
11.4484	0.976222	10.4721		20.0869	30.3414	10.2544
61.4461	47.8342	13.612		14.3268	25.2546	10.9278
1.66058	50.4934	48.8328		12.4313	27.6304	15.1991
13.6517	6.36513	7.28653		38.7409	50.1038	11.3628
27.2429	44.6361	17.3932		55.4447	60.0226	4.57797
58.7752	31.5424	27.2329		7.25679	20.6869	13.4301
15.7713	6.92799	8.84328		86.2636	78.4991	7.76454
45.7951	50.2596	4.46449		67.4784	80.4106	12.9322
4.75981	17.0489	12.289		61.4458	75.2446	13.7989
16.0404	21.2199	5.1795		71.6784	56.9166	14.7618
44.2657	39.7074	4.55834		51.3454	57.3493	6.00395
24.7715	47.2398	22.4683		80.8231	78.8002	2.02296
37.0155	21.3705	15.645		32.8444	51.2434	18.399
0.0463698	25.5767	25.5303		16.3258	15.999	0.326831
36.4224	44.9632	8.54083		57.2824	64.489	7.20659
49.489	48.2309	1.25813		63.4579	50.8729	12.585
76.3226	63.1543	13.1684		89.8391	78.0896	11.7495
12.8447	20.1074	7.26267		72.5648	74.1012	1.53639
8.09316	51.9201	43.8269		29.5488	20.7854	8.76341
34.4133	16.273	18.1403		38.8536	39.2635	0.409858
69.3325	64.9424	4.39014		0.0358853	8.2785	8.24261
64.5108	74.7157	10.205		62.5321	65.0912	2.55914
54.6856	82.5908	27.9053		12.1954	25.6822	13.4868
74.5818	19.6257	54.956		7.4383	21.1708	13.7325
20.6679	30.6713	10.0034		33.4816	60.7647	27.2831
16.8881	49.3107	32.4225		17.6777	11.7383	5.93933
26.8584	31.1471	4.28866		39.2437	39.4372	0.193491
51.2926	87.963	36.6704		80.257	66.1886	14.0684
47.6429	37.5415	10.1014		54.5861	64.9027	10.3165
64.0535	50.2447	13.8088		75.8404	77.7907	1.9503
50.8079	48.6045	2.2034		82.2608	83.6082	1.34737
37.9026	82.853	44.9504		11.3033	15.4599	4.15657
5.68786	14.0361	8.34829		76.9887	78.9729	1.98414
62.1452	76.4487	14.3035		67.4148	67.9201	0.505263
50.7716	64.1764	13.4048		10.928	9.8362	1.09185
27.7561	15.6109	12.1452		58.9935	80.2055	21.212
58.8825	55.7284	3.15408		57.1943	59.561	2.36667
58.0859	39.8444	18.2416		45.76	50.317	4.55702
25.3952	22.41	2.98521		3.10203	7.1986	4.09657
5.60123	12.166	6.56477		48.1783	52.5358	4.35745
5.86376	5.59611	0.267658		13.0802	8.95934	4.12082
1.24289	20.4888	19.2459		11.3019	5.73624	5.56564
0.300408	0.507518	0.20711		11.7578	4.23118	7.52658
40.6609	41.4619	0.801087		33.7995	38.3833	4.58375
55.5357	52.5832	2.95254		27.0271	53.6531	26.6261
84.5048	77.3758	7.12901		33.7972	24.883	8.91423
6.91748	32.3196	25.4021		35.5355	44.4537	8.91825
26.8557	14.7042	12.1515		58.1323	50.1258	8.0065
30.077	29.475	0.602005		78.2786	42.2836	35.995
82.8956	82.6624	0.233213		15.9142	11.3297	4.58447
73.4711	81.7369	8.26579		24.7543	37.9347	13.1803
69.0073	51.3199	17.6873		16.2218	18.2942	2.07242
64.6299	60.4121	4.21787		16.8934	26.1789	9.28545
44.736	59.3108	14.5748		52.2669	47.468	4.79884
40.1827	51.3404	11.1577		35.2152	35.8207	0.605494
				77.4422	72.7403	4.70194
				78.1205	67.202	10.9185
				77.0155	76.5012	0.514331
				72.6696	65.5184	7.15122
				80.6821	45.2907	35.3914
				7.26676	2.02413	5.24263
				85.5456	88.5041	2.95853
				70.2807	76.0253	5.74459
				58.1807	55.6818	2.49889
				36.7428	35.7535	0.989352
				43.9158	44.0774	0.16157
				6.44424	4.46214	1.9821
				86.147	71.9731	14.1738
				31.8618	27.0542	4.8076
				56.5996	53.6249	2.97472
				87.1733	87.6501	0.476875

## Sheet: Figure_5d
Figure_5d
Percentage fd encapsulation_P.aeruginosa	Percentage Pf4 encapsulation_P.aeruginosa
56.03	62.23
67.2	72.06
50.39	67.61

## Sheet: Figure_5g
Figure 5g
fd + E.coli				Pf4 + E.coli
Bacteria_Orientation	Droplet Orientation	Difference		Bacteria_Orientation	Droplet Orientation	Difference
53.6531	59.3511	5.69804		5.69804	7.82346	2.95305
55.3418	43.4395	11.9024		11.9024	12.5376	0.681957
22.2701	71.7628	49.4927		49.4927	50.1693	39.2141
26.1707	3.27868	22.892		22.892	10.6076	13.1593
53.3787	55.6074	2.22864		2.22864	43.2498	10.7114
14.4727	29.1835	14.7108		14.7108	39.7904	29.5507
45.3616	63.9201	18.5585		18.5585	7.93825	11.5141
13.2539	4.92995	8.32396		8.32396	56.4106	9.65168
36.5335	74.3396	37.8061		37.8061	28.4814	10.3264
13.0339	45.7607	32.7268		32.7268	84.8977	2.95401
55.3037	77.8198	22.5161		22.5161	38.0427	2.92034
3.21916	25.7182	22.4991		22.4991	43.622	11.0148
55.2058	69.9883	14.7825		14.7825	89.2073	3.51115
72.5876	74.6271	2.03946		2.03946	41.7558	9.43542
55.0473	83.3648	28.3175		28.3175	60.7865	9.94939
49.7834	39.3517	10.4317		10.4317	73.6192	0.202225
26.9906	10.222	16.7686		16.7686	28.6718	11.2618
58.4117	53.0955	5.31616		5.31616	62.6863	0.770215
27.4556	11.4877	15.9679		15.9679	22.267	8.60292
46.3033	22.307	23.9963		23.9963	50.9165	0.0204417
61.815	49.8089	12.0061		12.0061	31.1523	11.2783
55.806	55.5037	0.302286		0.302286	63.0326	29.0317
29.6839	27.5841	2.09971		2.09971	5.79256	7.872
71.5607	72.6613	1.10057		1.10057	70.5517	0.0673335
68.9263	48.4006	20.5256		20.5256	28.6457	3.58542
40.633	45.1785	4.54549		4.54549	34.4742	26.3122
81.6844	62.0216	19.6628		19.6628	3.48061	0.864385
46.7035	41.4116	5.29195		5.29195	76.1858	1.7956
70.6951	37.0504	33.6447		33.6447	6.13796	5.51487
64.0606	22.7658	41.2948		41.2948	27.2761	2.06062
1.67797	7.85597	6.178		6.178	29.8059	39.2878
52.5729	54.2411	1.66816		1.66816	21.8769	20.7782
33.6492	35.3682	1.71901		1.71901	56.2096	7.57131
25.704	26.4127	0.708674		0.708674	43.1685	8.05474
75.7211	39.3777	36.3434		36.3434	30.163	28.9943
80.4361	57.3326	23.1035		23.1035	20.596	15.3236
48.5271	47.5749	0.952221		0.952221	46.6954	5.6535
41.1317	39.0919	2.03979		2.03979	64.9932	4.84992
45.7381	35.7233	10.0148		10.0148	17.3426	13.1686
34.9171	13.4655	21.4517		21.4517	80.3289	19.7241
37.0392	82.9381	45.8988		45.8988	6.23305	8.78907
59.3622	73.9296	14.5674		14.5674	34.3602	8.76974
37.5126	26.8402	10.6724		10.6724	14.0783	5.71739
7.93655	9.81878	1.88223		1.88223	57.1649	43.0826
56.9251	26.4461	30.479		30.479	42.1052	2.24721
56.0624	49.2968	6.7655		6.7655	37.5219	21.3364
62.5967	26.8001	35.7966		35.7966	63.4607	15.7278
24.0915	8.4772	15.6143		15.6143	69.1545	14.8858
53.8386	42.2429	11.5957		11.5957	33.6444	20.0077
62.8283	44.8212	18.0071		18.0071	44.1113	9.43314
10.0217	8.03517	1.9865		1.9865	81.1832	5.17806
26.7524	25.4798	1.27266		1.27266	44.7447	2.89697
21.0935	30.9999	9.90639		9.90639	58.306	7.43998
75.2857	28.6099	46.6758		46.6758	16.6349	22.0799
62.0953	54.6337	7.46167		7.46167	48.0859	3.35486
24.5127	6.22539	18.2873		18.2873	82.3723	3.65116
70.0401	86.6734	16.6333		16.6333	85.265	59.4394
4.258	7.11566	2.85765		2.85765	43.614	3.77933
37.4387	29.6306	7.80808		7.80808	85.6005	10.6823
6.22632	10.9245	4.69819		4.69819	52.4407	6.8469
8.74456	2.62763	6.11693		6.11693	40.2417	12.2228
42.7709	16.2546	26.5164		26.5164	22.8053	66.1974
89.318	81.1803	8.13764		8.13764	40.6741	5.68651
5.51355	7.77537	2.26183		2.26183	14.645	8.58016
38.889	4.46763	34.4213		34.4213	36.986	24.9858
17.5938	24.4276	6.83381		6.83381	9.266	41.502
33.2397	16.5948	16.6449		16.6449	60.4636	6.34603
24.9249	43.6285	18.7036		18.7036	9.94835	4.09232
21.6833	65.4905	43.8072		43.8072	47.2376	9.71488
47.2834	30.734	16.5494		16.5494	29.4223	1.47466
23.6368	13.788	9.84874		9.84874	8.39865	1.2521
32.6623	74.4849	41.8226		41.8226	53.3377	25.7191
19.5479	2.18955	17.3583		17.3583	30.6151	52.5928
30.2812	18.7384	11.5428		11.5428	56.2238	24.0874
12.2413	2.76045	9.48083		9.48083	44.5629	0.928728
2.64767	5.67116	3.0235		3.0235	89.2535	32.2342
1.93024	11.9989	10.0687		10.0687	63.4824	0.675707
39.8568	48.9656	9.10881		9.10881	77.9924	41.3319
62.5808	65.3818	2.80106		2.80106	10.2028	8.59031
53.3522	32.0843	21.2679		21.2679	57.3207	2.87927
42.8662	5.62441	37.2418		37.2418	46.3421	12.3829
80.1881	77.844	2.34408		2.34408	38.3299	7.26167
54.2564	62.0803	7.82392		7.82392	8.97948	11.913
0.233781	6.92807	6.69429		6.69429	68.0876	29.8859
32.0067	10.934	21.0727		21.0727	70.791	34.8104
30.9256	36.8468	5.92124		5.92124	40.4244	21.7607
29.7485	35.9425	6.194		6.194	79.5952	17.776
7.96154	3.36048	4.60106		4.60106	32.1652	2.94961
27.0071	40.5432	13.5362		13.5362	19.7975	5.76403
66.2193	9.05904	57.1602		57.1602	50.5959	7.57144
68.3401	89.1884	20.8483		20.8483	42.6655	7.98568
50.6948	39.1264	11.5684		11.5684	9.2061	0.950216
41.4195	29.8625	11.557		11.557	10.5327	0.158724
18.1498	28.3573	10.2075		10.2075	69.991	0.366819
16.4064	9.14865	7.2578		7.2578	8.36575	31.4784
29.1657	13.3037	15.862		15.862	74.8463	11.0402
30.2164	10.7371	19.4793		19.4793	70.7542	5.77182
6.29168	25.967	19.6753		19.6753	78.598	10.7633
3.81456	19.2802	15.4657		15.4657	68.8651	10.6182
23.1005	32.2421	9.14152		9.14152	61.7249	8.46166
3.21603	2.78278	0.433252		0.433252	48.6121	6.81605
22.4318	20.316	2.11574		2.11574	57.0074	30.7255
65.467	23.6504	41.8166		41.8166	28.6375	3.40885
5.94781	11.6458	5.69796		5.69796	15.7113	0.0139113
8.91018	15.735	6.82479		6.82479	40.4941	5.6132
21.1411	12.8786	8.26249		8.26249	53.3925	15.3471
7.99456	8.38435	0.389796		0.389796	75.7182	5.98736
29.0976	4.40304	24.6945		24.6945	9.05654	1.02313
2.35425	2.3807	0.0264512		0.0264512	76.2826	41.5366
84.3535	70.3474	14.0062		14.0062	88.5234	2.27273
54.9639	55.727	0.76312		0.76312	11.305	3.62135
44.5032	44.4414	0.0617792		0.0617792	33.5082	17.5982
34.0507	83.0865	49.0358		49.0358	21.1938	1.63122
41.8897	49.7705	7.88086		7.88086	89.0864	6.71872
48.5762	29.1495	19.4266		19.4266	34.9554	7.04684
43.3361	79.4	36.0639		36.0639	21.1266	1.91616
28.7552	43.894	15.1388		15.1388	58.3723	4.95802
64.8141	78.4061	13.5919		13.5919	65.3409	16.0396
14.1574	9.56325	4.59412		4.59412	39.8753	3.37633
78.4186	73.3694	5.04921		5.04921	49.5468	1.55163
82.3882	79.5589	2.82926		2.82926	13.1262	15.5543
3.76727	21.9904	18.2231		18.2231	47.983	17.6915
4.68682	5.22371	0.536889		0.536889	81.6343	11.9094
89.3334	80.6132	8.72017		8.72017	1.45936	3.66292
52.559	48.1567	4.40228		4.40228	76.907	56.0392
36.0173	48.554	12.5367		12.5367	68.6878	15.8511
45.3126	55.6682	10.3557		10.3557	46.1649	13.1361
27.1074	44.4573	17.3499		17.3499	38.906	1.01847
51.1513	54.7162	3.56481		3.56481	79.2641	6.4185
61.4122	81.7569	20.3447		20.3447	43.6231	8.64473
44.4428	57.6625	13.2196		13.2196	32.1578	0.829458
45.4556	14.5197	30.9359		30.9359	40.763	2.64812
71.0836	85.4213	14.3377		14.3377	59.5027	4.19002
71.6383	70.4423	1.196		1.196	15.8324	2.93494
80.6281	82.399	1.77097		1.77097	27.2444	2.46549
81.5531	71.9342	9.61889		9.61889	44.6581	5.19461
3.33547	65.3475	62.012
83.9964	72.7395	11.2568
49.5577	25.9745	23.5832
18.7241	13.5651	5.15901
7.04757	3.44034	3.60723
17.7193	8.1039	9.61538
56.7197	44.0487	12.671
70.6399	63.364	7.27586
88.6378	86.6896	1.94814
21.5698	6.91474	14.6551
1.5371	6.1275	4.5904
40.815	14.0156	26.7994
23.3222	22.0942	1.22801
12.2325	5.45441	6.77813
51.3068	72.7441	21.4373
78.8169	77.8741	0.942815
24.674	9.97436	14.6996
20.8919	23.3618	2.4699
10.8199	41.534	30.7141
66.4555	76.2067	9.75122
49.2107	33.4739	15.7368
41.1245	27.9012	13.2234
5.2639	0.282615	4.98129
10.9518	9.1928	1.75897
0.59787	9.96095	9.36308
33.5047	51.4463	17.9416
42.0183	38.5053	3.51301
37.7158	35.0676	2.64824
28.3107	31.0793	2.76863
42.7414	19.2573	23.4841
87.0339	88.8649	1.83102
14.3042	9.91717	4.38705
55.4657	27.8274	27.6383
71.2991	70.73	0.569045
82.1258	86.0384	3.91259
53.6531	59.3511	5.69804
55.3418	43.4395	11.9024
22.2701	71.7628	49.4927
26.1707	3.27868	22.892
53.3787	55.6074	2.22864
14.4727	29.1835	14.7108
45.3616	63.9201	18.5585
13.2539	4.92995	8.32396
36.5335	74.3396	37.8061
13.0339	45.7607	32.7268
55.3037	77.8198	22.5161
3.21916	25.7182	22.4991
55.2058	69.9883	14.7825
72.5876	74.6271	2.03946
55.0473	83.3648	28.3175
72.273	51.8501	20.4229
30.672	36.7409	6.06889
61.2534	50.2195	11.0338
75.7042	87.4902	11.786
18.2372	22.8434	4.60626
65.5141	47.3547	18.1593
22.1999	66.0007	43.8008
76.2879	37.4062	38.8817
69.1076	79.3927	10.2851
74.2011	15.9478	58.2532
56.2788	62.3971	6.11832
83.2285	27.6656	55.5629
17.527	0.208381	17.3186
80.674	71.2204	9.45362
70.938	83.4704	12.5324
6.35658	1.86468	4.4919
69.5258	63.6368	5.88902
28.7259	11.0525	17.6734
23.2107	18.0862	5.12452
87.5459	86.6399	0.905932
50.8348	62.4216	11.5869
37.653	62.2051	24.5521
51.2165	80.4908	29.2742
75.4749	73.9167	1.55818
36.9087	56.7368	19.828
31.5036	70.9288	39.4252
20.3629	25.3864	5.0235
5.42221	1.71419	3.70802
39.13	77.8028	38.6728
18.1179	36.484	18.366
47.92	36.3716	11.5484
85.7008	81.3772	4.3236
44.0379	42.7938	1.24412
36.7825	38.6151	1.83268
18.6824	18.3729	0.309505
51.6941	53.6843	1.99015
35.971	39.7401	3.76904
36.9846	14.4346	22.5501
1.18154	23.739	22.5575
43.0438	54.7054	11.6616
18.0162	2.18798	15.8282
1.69649	3.1842	1.48771
77.7638	86.4966	8.7328
10.4115	27.643	17.2315
79.9685	75.3459	4.62255
11.1087	72.2766	61.1679
46.7427	1.30365	45.439
64.7675	62.9572	1.81035
2.98017	2.22005	0.760119
71.0554	61.908	9.14742
61.9491	68.2858	6.3367
78.9867	88.8013	9.81455
87.3428	81.618	5.72484
81.9287	88.0627	6.13399
50.1703	46.99	3.18031
64.3139	76.9708	12.6569
56.9067	59.5988	2.69211
66.857	67.7608	0.903877
9.49187	61.6113	52.1194
4.59659	80.6457	76.0491
76.8809	72.2436	4.63729
65.2934	63.2405	2.05286
67.8675	62.4724	5.39504
11.5893	4.73026	6.85899
25.9522	36.1461	10.1939
62.37	79.0196	16.6496
79.7974	79.9521	0.154624
78.9109	63.6843	15.2266
85.1801	79.6737	5.50632
73.9364	85.1067	11.1703
55.6797	49.1027	6.57697
39.7299	70.1675	30.4376

## Sheet: Figure_5h
Figure_5h
Percentage fd encapsulation_E.coli	Percentage Pf4 encapsulation_E.coli
56.86	64
56.25	70
64.52	54.05

## Sheet: Figure_6a
Figure_6a
	P. aeruginosa	P. aeruginosa + tobramycin	P. aeruginosa + alginate + tobramycin	P. aeruginosa + Pf4 droplets + tobramycin	P. aeruginosa + fd droplets + tobramycin	P. aeruginosa + Pf4 phage	P. aeruginosa + fd phage	P. aeruginosa + Pf4 phage + tobramycin	P. aeruginosa + fd phage + tobramycin
R1	26000000	160	790	30000000	2000000	160000000	400000000	80	180
R2	130000000	114	280	94000000	5900000	1030000	141000000	70	240
R3	2020000000	130	360	76000000	7900000	12000000	120000000	20	80

## Sheet: Figure_6b
Figure_6b
	E. coli	E.coli + tobramycin	E.coli + alginate + tobramycin	E.coli + Pf4 droplets + tobramycin	E. coli + fd droplets + tobramycin	E. coli + Pf4 phage	E.coli + fd phage	E.coli + Pf4 phage + tobramycin	E. coli + fd phage + tobramycin
R1	18000000	100	100	3000000	700000	30000	4000000	300	40
R2	12000000	200	3500	1000000	300000	20000000	1200000	180	160
R3	4800000	10	20000	3200000	1100000	2000000	85000000	220	300

## Sheet: Figure_6k
Figure_6k
Control (no phage)- 4hr
Area_bac_in_um2	Area_cry_in_um2	Area_cry_minus_bac_in_um2	MajorAxisLength_Bac_in_um	MajorAxisLength_Cry_in_um	MinorAxisLength_Bac_in_um	MinorAxisLength_Cry_in_um	Orientation_Bac	Orientation_Cry	Antibiotics_intensity
0.5915	0.0676	0.164775	1.27147	0.745657	0.635013	0.330274	12.7415	83.7209	21305.1
0.59995	0.0676	0.3042	1.18274	0.506492	0.68082	0.318092	81.1351	-22.5	20727.9
0.70135	0.021125	0.147875	1.00047	0.29202	0.968249	0.111887	57.8177	69.0064	20969.1
0.468975	0.004225	0.0676	1.0873	0.0750555	0.575705	0.0750555	-74.9996	0	19408.4
0.468975	0.0676	0.12675	0.983676	0.962656	0.657628	0.394459	67.225	45.3139	18686
1.14075	0.05915	0.1859	1.80321	0.834355	0.822986	0.248642	-52.9321	40.4481	19502.9
0.646425	0.029575	0.169	1.35449	0.422755	0.647243	0.131947	-44.2594	6.42385	20075.3
0.73515	0.071825	0.198575	1.72259	0.631698	0.636175	0.294269	-76.6566	7.68399	19390.5
1.22948	0.004225	0.240825	3.72229	0.0750555	0.617132	0.0750555	-36.2179	0	19364.4
0.4394	0.004225	0.130975	1.04819	0.0750555	0.575786	0.0750555	9.26759	0	20839.5
0.249275	0.0338	0.080275	0.613912	0.412499	0.567614	0.21698	72.5456	-47.7085	26103.3
0.114075	0.029575	0.10985	0.892543	0.546781	0.369028	0.125726	-53.5153	-16.5353	21512.6
0.257725	0.004225	0.266175	1.36117	0.0750555	0.383005	0.0750555	11.0396	0	19165
0.899925	0.0169	0.097175	1.69809	0.237346	0.690488	0.118673	54.6583	18.4349	17733.7
1.00978	0.02535	0.114075	1.7726	0.472782	0.742402	0.122289	47.2229	-55.278	17424.9
0.80275	0.00845	0.156325	1.53025	0.150111	0.788757	0.0750555	-1.29391	90	18276.5
0.3549	0.012675	0.122525	0.828276	0.225167	0.585024	0.0750555	64.7613	0	18223
0.705575	0.012675	0.097175	1.35658	0.250518	0.69509	0.0927151	1.75341	28.155	18195.5
0.44785	0.114075	0.198575	0.931498	0.976824	0.682506	0.581899	-65.5628	-73.8564	19149.4
0.71825	0.004225	0.169	2.30313	0.0750555	0.802376	0.0750555	-72.6459	0	17930.7
0.561925	0.038025	0.1352	1.23066	0.56977	0.648033	0.17456	-28.9247	-4.57082	17906.3
1.00133	0.00845	0.249275	1.60393	0.198578	0.911861	0.0750555	83.9589	-45	20508.5
0.98865	0.00845	0.130975	1.15558	0.150111	1.09943	0.0750555	38.5825	90	19424.4
0.8281	0.004225	0.139425	1.49831	0.0750555	0.770537	0.0750555	-82.0552	0	18101.6
0.502775	0.09295	0.156325	1.52193	0.769744	0.531076	0.369678	-28.9786	-43.6302	18157.7
0.68445	38.1349	37.5983	1.23443	7.19561	0.881313	7.12678	89.2054	-7.29741	17151.7
1.15765	39.6221	38.494	1.55023	7.46625	0.995159	7.12768	-65.5978	-55.2074	19962.2
0.26195	38.9967	38.7475	2.45822	7.39652	0.604733	7.10103	16.9907	17.7825	19545.8
1.93928	40.2981	38.363	2.79776	7.53594	0.923398	7.11518	-56.3459	-46.5289	18915.2
1.09005	0.00845	0.2704	1.77429	0.198578	0.96019	0.0750555	-9.67323	45	17136.8
0.790075	0.0169	0.198575	1.19542	0.237346	0.978204	0.150111	-82.7208	45	16898.9
1.0985	0.080275	0.38025	1.43517	0.833364	1.25505	0.306415	33.8264	82.0936	20591.5
1.98998	0.021125	0.299975	1.87427	0.383688	1.53772	0.162142	6.83697	50.1524	21245.2
2.52232	0.029575	0.2366	2.03591	0.4131	1.63501	0.168046	-38.3813	-72.2312	20269.4
1.00978	0.00845	0.207025	1.31986	0.198578	1.0883	0.0750555	-57.5974	-45	19339
1.34355	0.004225	0.181675	2.55923	0.0750555	1.04544	0.0750555	55.925	0	19804.6
1.17033	0.004225	0.173225	1.52457	0.0750555	1.17407	0.0750555	-84.2309	0	20494.3
1.0816	0.004225	0.2028	1.56997	0.0750555	1.07264	0.0750555	36.124	0	19044.6
1.014	0.071825	0.240825	1.64522	0.717011	0.923136	0.265031	-47.7789	74.8392	18794.6
1.44495	0.0507	0.316875	2.30677	0.42747	0.951918	0.236109	80.7145	56.7662	18049.9
1.33088	0.00845	0.3042	1.84525	0.150111	1.11246	0.0750555	89.759	0	19270.5
1.79985	0.004225	0.316875	2.22802	0.0750555	1.32331	0.0750555	-12.0911	0	18492.7
1.34777	0.00845	0.1859	2.11301	0.198578	1.09923	0.0750555	-65.26	-45	20215
0.81965	0.0169	0.223925	1.29691	0.327159	1.16604	0.150111	45.5594	-26.5651	21851.3
1.95617	0.0169	0.299975	2.03881	0.252626	1.626	0.166498	-59.2723	-34.722	20391.8
1.17033	0.004225	0.31265	1.88633	0.0750555	1.01094	0.0750555	-3.35349	0	19653.1
1.5717	0.02535	0.384475	2.11328	0.38531	1.21043	0.172989	-10.7765	24.7486	18399
1.24215	0.07605	0.26195	1.85076	0.564	1.07157	0.336093	33.6696	71.635	17497
1.46608	0.046475	0.26195	2.08523	0.438561	1.33648	0.269389	14.3833	29.564	18228.3
1.41115	0.04225	0.1521	1.52021	0.324257	1.32061	0.261465	60.309	-63.0137	19454
1.86322	0.054925	0.688675	3.55637	0.670454	1.17474	0.265627	65.0987	-5.16865	18761.7
2.04913	42.5964	40.5473	2.48793	7.51445	2.33706	7.50757	-64.4449	43.8928	19762.5
3.40957	0.012675	14.7326	3.06443	0.167829	1.96181	0.114649	1.82401	45	20122.9
3.82362	0.4901	5.29815	3.02716	2.21184	2.13135	0.861639	65.7471	53.9746	18477.1
2.58993	8.3317	6.60367	2.46146	5.82699	2.09689	2.5732	67.7292	-1.042	18629.2
2.61528	7.16983	5.4925	2.50983	4.41301	2.24182	2.911	-68.2895	-85.3172	17462.2
2.51388	8.27678	6.95857	2.54281	5.50783	2.0878	2.92876	78.6673	80.2141	19014.1
1.91393	8.281	6.71352	2.04515	5.39436	1.77509	2.8563	12.469	-81.3665	21804.6
2.22657	6.07977	4.41935	2.81308	3.34792	1.86009	2.75974	-63.7483	-78.4175	20664.4
2.09983	11.0399	9.1767	2.47634	5.93519	2.13021	3.18881	16.3474	49.1087	19570.4
2.49275	0.561925	6.59945	3.67895	2.2418	2.24091	1.22317	61.3368	60.3457	19700.4
2.01532	7.20362	5.54742	2.49421	3.85586	2.10669	3.23494	66.781	74.4792	21378
1.9773	12.4046	11.1118	2.39369	4.81664	2.32553	3.92444	22.9711	73.26	19266.1
2.26037	10.1991	8.38663	2.53754	4.92607	2.25918	3.35908	18.5388	78.1606	18666
2.2139	8.76265	6.95857	2.52747	4.51475	2.22609	3.63312	-4.77671	-76.2464	22403.9
2.27727	0.029575	2.37023	2.25475	0.29275	1.7562	0.222996	19.1614	-16.2356	19897.8
3.13072	6.2192	4.65172	3.31986	4.10817	2.79644	2.86548	53.2214	28.4506	18310.1
2.13785	3.79405	2.84765	2.22527	3.75895	1.99052	2.30116	4.97759	-44.9254	19644.5
2.46318	6.35018	5.8812	2.43364	5.29938	2.28545	2.30986	51.0576	9.42258	18075.7
3.18565	0.0676	7.49515	3.7528	0.541302	2.09081	0.232693	9.72211	19.4486	20776.2
2.16743	15.0748	13.3975	2.74655	5.45942	2.09395	4.47753	-40.219	-59.6348	21041.2
1.86745	0.0507	1.39003	2.30688	0.608266	1.47712	0.215429	37.7656	-65.765	19737.4
2.23925	0.00845	10.9512	2.48465	0.150111	2.34209	0.0750555	44.732	0	20102.9
2.2646	3.42647	2.6364	2.40989	2.96725	2.19716	1.78825	-24.9536	14.6107	18472.1
2.71245	7.98525	5.80093	2.41061	5.34093	2.08355	2.69343	-31.0228	9.22008	21341.3
2.31108	8.4838	6.6079	2.52275	4.05765	2.22152	3.59592	54.1129	-5.90173	20059.6
2.45472	0.004225	2.89835	3.3062	0.0750555	1.61208	0.0750555	11.7677	0	20686.8
2.6364	0.26195	1.96885	2.33092	1.37944	1.95522	0.876995	-4.7021	-3.0801	19383.4
2.5519	12.2356	9.91185	2.51998	4.98264	2.1623	4.465	-56.2367	-67.501	22018.9
1.35623	0.021125	0.5915	1.78025	0.404022	1.41011	0.101354	82.6706	-49.0651	19024.1
1.93505	0.09295	0.325325	2.34635	1.04374	1.4121	0.281382	-22.8767	-15.6517	19378.4
2.0111	0.021125	1.22948	2.40855	0.329333	1.93011	0.10472	89.0266	35.28	21317.4
1.44073	0.004225	0.1521	1.78461	0.0750555	1.15496	0.0750555	-4.3789	0	20216.3
2.0449	0.156325	0.823875	3.5737	1.03815	1.3524	0.715519	9.11557	-4.35217	21850.3
1.59282	0.0169	0.815425	2.028	0.301851	1.37836	0.131634	80.3881	-6.62026	20407.6
2.197	0.046475	0.587275	2.55904	0.463106	1.53365	0.245958	12.003	-32.5543	19459.2
1.3351	0.0169	0.29575	2.03064	0.300222	1.08245	0.150111	-31.8032	0	20335
1.73225	0.038025	0.93795	2.50768	0.424252	1.34015	0.297193	-57.148	73.4443	19266.7
1.37735	0.00845	0.621075	1.69076	0.198578	1.42503	0.0750555	44.0925	45	19861.4
1.56325	0.004225	0.325325	1.67143	0.0750555	1.44187	0.0750555	-74.5538	0	18047.1
2.19278	0.1183	0.705575	2.4684	0.942671	1.51931	0.459027	39.1362	-86.9921	19654.8
2.72935	0.012675	0.806975	3.29792	0.167829	1.54547	0.114649	37.0004	45	21453.6
1.54635	0.004225	1.15765	2.04595	0.0750555	1.50811	0.0750555	-33.6411	0	20123
1.7238	0.04225	0.435175	2.0338	0.430638	1.32627	0.282831	-70.3306	78.6901	19911.6
6.253	0.046475	0.98865	3.87155	0.474741	2.25142	0.227636	11.0861	50.9443	19756.9
2.2308	0.004225	0.8619	2.88181	0.0750555	1.37387	0.0750555	63.485	0	18276.6
1.44495	0.00845	0.4732	1.88259	0.198578	1.42625	0.0750555	-55.2682	45	21811
1.67732	0.59995	1.20412	1.86255	1.67915	1.54692	1.30553	-30.603	82.739	20464.7
2.01532	0.04225	0.519675	1.90688	0.416011	1.77673	0.215429	-80.1855	-81.9433	19770.6
3.8363	20.4955	16.8789	2.67292	5.79733	2.39425	5.59625	-61.4714	-58.6514	22520.1
3.3293	13.8918	10.7737	2.67724	5.60977	2.36387	4.82132	-1.41666	23.2185	19100.9
2.97017	8.62745	6.10513	2.58233	4.34752	2.45666	3.02423	57.5386	60.0684	19313.8
3.19833	0.063375	13.8411	2.58036	0.725448	2.48893	0.235022	-0.356102	65.5345	19058.1
2.3998	0.12675	0.908375	2.36615	1.04863	2.06136	0.474056	-12.7124	32.5073	18481.9
2.67865	0.04225	1.4703	2.68761	0.4407	2.2452	0.252568	26.6218	-15.6092	19562.1
2.54345	0.169	1.81675	2.6336	1.10269	2.00708	0.379818	-50.2249	-27.5601	20162.9
2.62795	0.071825	0.764725	2.61926	0.446693	1.96891	0.390263	-71.2884	73.155	20281.1
2.50965	0.249275	1.28018	2.4675	1.04484	1.97693	0.571866	89.9947	70.3838	19233.7
2.47162	0.021125	0.9971	2.45799	0.276451	2.05433	0.12634	1.46707	-84.8476	20441
2.40825	0.021125	1.33933	2.60962	0.330437	1.90098	0.162672	41.1888	39.345	21498.7
2.4167	0.004225	0.798525	2.36997	0.0750555	2.00384	0.0750555	69.9284	0	20408.2
2.39135	0.07605	1.00555	2.29232	0.68579	2.09025	0.286299	66.2681	-11.5124	20459.3
2.42092	0.105625	1.4534	2.359	1.05533	2.01557	0.243726	-45.6452	16.8483	19279.9
2.84342	0.122525	1.3689	2.86586	0.960605	1.77585	0.490918	22.8382	39.8313	18525.7
2.82653	0.190125	1.49988	2.74196	0.974783	2.07851	0.732744	19.5971	34.0692	18486.8
2.6026	0.054925	1.49143	2.74526	0.762556	2.19703	0.200437	-24.6663	58.1121	19357.6
2.8392	0.004225	1.66465	2.481	0.0750555	2.16674	0.0750555	-1.91133	0	20321.2
2.81807	0.04225	3.7518	2.57507	0.40448	2.41939	0.209051	-60.6381	-30.1276	20269.6
2.37023	0.004225	0.916825	2.30583	0.0750555	2.00321	0.0750555	21.4732	0	19231.7
2.42937	0.173225	1.12807	2.38551	0.984823	2.02225	0.616016	-52.7844	-80.9442	19713.6
2.7209	0.519675	1.5886	2.83847	1.13437	2.13371	0.843117	87.442	80.7197	20367.8
3.6842	20.0857	16.7944	2.80161	6.98319	2.45382	4.58535	39.0932	-57.6928	18328.8
3.50252	11.4244	8.54717	2.62869	5.65282	2.50939	3.36831	-23.4468	-48.8334	19268
2.88145	0.257725	2.78005	2.52915	1.28367	2.25439	0.561902	19.5035	14.0056	18138.6
2.93215	0.2028	2.99975	2.58828	1.07389	2.26824	0.466913	79.7146	-2.07252	22077.7
4.03488	0.164775	2.78005	2.63897	0.97191	2.51071	0.524755	42.1172	10.0767	19126.3
2.67442	0.130975	2.31108	2.34921	1.05076	2.16692	0.431626	80.2186	-82.788	19328.2
3.40112	0.0507	1.30975	3.78172	0.383642	1.30332	0.31359	5.86126	44.1738	19755.3
3.74335	0.32955	3.93348	2.73184	1.69261	2.5798	0.737949	-74.2838	-60.5417	20129.1
3.16452	0.21125	3.4983	2.57321	0.987181	2.42768	0.48185	51.8316	-43.714	20130.1
2.91947	3.73068	3.11382	2.53061	4.52878	2.32191	1.61712	0.70068	31.9861	19308.8
3.1603	0.435175	3.35465	2.64652	1.70003	2.46507	0.783155	-24.16	51.0668	20301.2
3.27438	4.45737	6.37552	2.57323	3.90447	2.51437	2.72262	2.7319	-2.89133	21188.8
0.0676	0.012675	0.169	0.868232	0.167829	0.154962	0.114649	24.0326	45	20537.6
1.3689	0.0507	0.169	1.60971	0.631489	1.11668	0.265831	44.1942	61.6631	20824.8
0.004225	0.012675	0.012675	0.0750555	0.225167	0.0750555	0.14372	0	90	20207
0.29575	0.0169	0.0676	0.755635	0.283125	0.507904	0.106686	47.1383	-50.3098	19612.7
0.2873	0.00845	0.038025	0.691679	0.198578	0.538176	0.0750555	50.9708	-45	19905.1
1.09005	0.05915	0.16055	1.24841	0.69874	1.12638	0.25938	-52.0526	14.6686	20469.5
0.164775	0.04225	0.080275	0.605187	0.474743	0.361284	0.28394	43.4436	-28.6002	19146.8
0.36335	0.012675	0.122525	0.789213	0.225167	0.596654	0.0750555	-10.046	0	19449.8
0.528125	0.004225	0.0845	1.45795	0.0750555	0.485828	0.0750555	75.2274	0	19819.5
0.384475	0.004225	0.04225	0.825847	0.0750555	0.603394	0.0750555	-8.44375	0	20402.9
0.75205	0.00845	0.114075	1.13972	0.150111	0.848873	0.0750555	-38.8678	0	19577.8
0.173225	35.3886	35.2576	0.555629	7.14257	0.434249	7.05207	-6.20408	9.32542	19180.4
0.4732	36.4787	36.0097	1.11988	7.1758	0.548374	7.07946	-22.1624	-20.3829	20490.8
2.35755	42.1275	39.7741	2.81438	7.49559	2.63097	7.42695	-86.243	44.4318	19432.8
2.29418	42.3852	40.1502	2.79863	7.52746	2.41459	7.44295	-21.0907	-40.8406	18317.9
2.76315	0.004225	40.0403	4.02002	0.0750555	2.34917	0.0750555	-23.8052	0	18010.8
fd associated - 4hr
No_of_Iteration_Bac	No_of_Iteration_Cry	Brightfield_threshold	Resolution	Image_number	Area_bac_in_um2	Area_cry_in_um2	Area_cry_minus_bac_in_um2	MajorAxisLength_Bac_in_um	MajorAxisLength_Cry_in_um	MinorAxisLength_Bac_in_um	MinorAxisLength_Cry_in_um	Orientation_Bac	Orientation_Cry	Antibiotics_intensity
100	1000	200	0.065	5	1.8928	2.3407	0.97175	2.4389	2.6296	1.23	1.26	30.518	-0.4015	8073
100	1000	200	0.065	7	3.2786	0.00845	0.071825	2.5566	0.19858	1.8868	0.075056	73.148	45	16107
100	1000	200	0.065	8	1.5379	0.46897	0.07605	2.2963	1.1358	1.0543	0.7526	8.2938	55.267	7033.3
100	1000	200	0.065	9	0.7267	1.5168	1.0478	1.1628	2.0142	0.87439	1.0761	53.463	51.256	8839.7
100	1000	200	0.065	10	0.6253	0.0507	0.10985	1.205	0.66659	0.7042	0.24938	77.175	36.684	8754.5
100	1000	200	0.065	12	0.80697	3.8701	3.2786	2.1742	4.225	0.90894	1.425	66.709	68.285	6209.9
100	1000	200	0.065	15	0.8112	4.1828	3.718	1.6973	3.4338	0.97322	2.2171	63.14	40.552	9324.2
100	1000	200	0.065	17	1.6858	6.2276	5.0911	3.7394	5.8047	1.2357	1.6279	47.76	57.2	7061.5
100	1000	200	0.065	18	2.4885	11.817	9.7513	10.163	7.3904	1.9456	2.8016	37.124	37.788	7739.7
100	1000	200	0.065	19	0.8112	0.012675	0.51967	1.4782	0.16783	0.73716	0.11465	54.058	-45	6260.3
100	1000	200	0.065	23	2.028	3.1096	1.7238	1.9849	3.8463	1.5229	1.5796	-41.366	-73.201	7807.8
100	1000	200	0.065	27	1.7491	13.883	12.274	1.8794	5.7959	1.2945	3.3188	11.196	-31.74	8325.4
100	1000	200	0.065	28	2.3998	2.0322	2.2519	2.6645	2.1324	1.2609	1.2833	29.731	-5.3634	7383.4
100	1000	200	0.065	30	2.5392	0.41405	0.046475	2.2692	1.1648	1.4446	0.60378	57.67	55.962	8232.7
100	1000	200	0.065	31	0.96752	4.6559	3.6926	1.252	4.1151	1.0886	1.8134	84.093	22.688	7018.4
100	1000	200	0.065	32	1.1365	0.00845	0.12675	1.5893	0.15011	0.9632	0.075056	-15.124	90	6161
100	1000	200	0.065	34	1.6646	0.00845	0.0169	1.8412	0.19858	1.1878	0.075056	-30.728	45	9107.4
100	1000	200	0.065	36	0.79853	1.6478	0.90838	1.5897	1.962	0.71988	1.1491	11.848	5.9649	8961.8
100	1000	200	0.065	37	0.75205	2.5561	1.8337	1.3527	2.3516	0.88051	1.4523	41.531	15.573	7326.6
100	1000	200	0.065	38	2.3322	2.704	2.066	2.4088	3.6686	1.9224	1.0373	46.529	44.892	6070.7
100	1000	200	0.065	40	2.1167	0.012675	0.59995	2.3403	0.30946	1.2536	0.075056	56.466	-45	6752.5
100	1000	200	0.065	42	0.67178	0.48165	0.27463	1.1847	1.3687	0.80575	0.5308	69.387	70.751	8664.6
100	1000	200	0.065	43	1.8675	5.8009	4.4658	2.2546	4.7089	1.2969	1.8519	44.113	12.379	7906
100	1000	200	0.065	44	1.7238	2.4547	1.8886	2.2028	1.9361	1.1891	1.781	3.8441	74.72	9533
100	1000	200	0.065	45	1.2675	0.012675	0.071825	1.5568	0.25052	1.0659	0.092715	-88.018	-28.155	8585.4
100	1000	200	0.065	46	0.97175	3.2744	3.249	1.7347	2.4268	0.99194	2.0014	30.42	-6.1062	7268.1
100	1000	200	0.065	47	3.6039	1.4154	1.0605	3.5848	1.704	1.3241	1.2428	84.95	-26.595	9984
100	1000	200	0.065	49	1.8083	0.00845	0.39293	2.2766	0.19858	1.1945	0.075056	-19.843	-45	8768.6
100	1000	200	0.065	50	2.0407	4.6137	3.1941	3.1287	3.7538	1.4783	1.743	72.338	75.146	9713.1
100	1000	200	0.065	51	1.5463	5.3488	5.239	2.0823	3.2027	1.0317	2.295	12.419	69.968	8424.2
100	1000	200	0.065	52	1.6773	0.00845	6.2953	2.353	0.19858	1.0491	0.075056	-24.533	-45	10826
100	1000	200	0.065	55	0.9971	2.8054	2.3533	1.5011	3.0747	1.1731	1.2778	-15.502	-6.8896	11587
100	1000	200	0.065	56	0.54502	0.81542	0.4056	1.0229	1.232	0.69325	0.93993	74.068	76.911	12771
100	1000	200	0.065	57	1.3689	1.145	0.24927	1.9897	1.4934	0.94132	1.0828	51.891	34.366	14046
100	1000	200	0.065	59	1.1112	0.88725	0.66333	1.4659	1.3306	0.99762	0.94838	18.578	22.423	8064
100	1000	200	0.065	60	1.8928	0.00845	2.9026	1.7651	0.15011	1.3804	0.075056	48.153	90	8906.5
100	1000	200	0.065	61	5.4418	7.9177	3.1349	3.7758	4.1672	2.4466	2.5185	-73.556	-55.768	11030
100	1000	200	0.065	62	1.2548	2.0027	1.7745	2.0096	2.171	0.94956	1.3436	82.589	-85.798	12499
100	1000	200	0.065	64	2.8857	1.3055	0.94217	3.2857	2.0611	1.6544	1.0561	78.741	29.573	8128.4
100	1000	200	0.065	65	0.57883	0.49855	0.169	1.08	1.0581	0.76146	0.75483	82.844	46.636	8897.7
100	1000	200	0.065	70	0.92527	3.6124	2.873	1.7059	3.6025	0.90842	1.825	27.543	-56.352	5540.7
100	1000	200	0.065	73	0.95908	2.7505	1.8168	1.4283	2.0745	0.92815	1.799	-6.213	40.366	7872.4
100	1000	200	0.065	74	0.9126	1.0055	0.79853	1.4086	1.7746	0.93218	0.82697	80.558	78.106	6784.9
100	1000	200	0.065	75	1.1323	1.4914	1.0774	1.7753	1.9637	0.93592	1.0172	26.279	20.095	6716.3
100	1000	200	0.065	77	0.8957	1.8675	1.1999	1.2571	1.9926	0.95911	1.4524	41.465	9.7939	6235.7
100	1000	200	0.065	83	1.0478	2.0829	1.2422	1.3513	1.9495	1.1773	1.5444	88.226	-27.184	9842.2
100	1000	200	0.065	1	3.8279	0.0169	2.0703	3.1941	0.28313	1.628	0.10669	-9.4126	-50.31	7005.6
100	1000	200	0.065	2	3.0758	2.7294	1.3013	2.9074	2.8823	1.4154	1.5275	29.575	37.356	7331.9
100	1000	200	0.065	4	1.9646	4.3137	2.6533	2.1865	3.2792	1.2657	1.7705	39.048	33.941	8252.5
100	1000	200	0.065	7	2.4167	0.0169	0.054925	2.5181	0.27062	1.294	0.17602	-47.321	-45	12040
100	1000	200	0.065	10	2.0787	3.2406	1.4956	1.9642	2.662	1.5134	1.8202	35.37	-82.093	9111.9
100	1000	200	0.065	11	1.5971	9.7175	8.2979	2.121	6.5138	1.4738	2.2663	49.196	56.377	10206
100	1000	200	0.065	12	1.7491	8.0402	8.0275	2.2315	4.6227	1.3408	2.612	15.297	13.367	9340
100	1000	200	0.065	13	1.7703	2.121	1.3774	3.1444	2.3805	0.9956	1.4747	-4.585	-68.858	10974
100	1000	200	0.065	14	1.935	2.8688	2.0407	1.7523	2.4607	1.502	1.6017	27.118	-58.847	11460
100	1000	200	0.065	17	0.9464	0.012675	0.012675	1.1655	0.25052	1.0866	0.092715	62.063	-61.845	5323.1
100	1000	200	0.065	18	1.3816	0.012675	0.59995	1.6311	0.16783	1.1795	0.11465	-5.4459	45	12794
100	1000	200	0.065	23	1.6478	5.4925	3.9715	1.6781	4.5774	1.4299	1.8578	-29.136	21.349	8372.3
100	1000	200	0.065	24	2.4167	3.1054	2.2646	2.3209	3.1971	1.37	1.388	25.247	44.78	10733
100	1000	200	0.065	26	3.0716	6.9882	4.3264	2.8263	3.9353	1.5849	2.524	-22.166	-11.896	9375.5
100	1000	200	0.065	28	2.7082	0.00845	0.02535	1.9242	0.15011	1.871	0.075056	-17.648	90	11141
100	1000	200	0.065	32	1.2041	0.00845	0.029575	1.3537	0.19858	1.1767	0.075056	44.944	-45	9146
100	1000	200	0.065	33	1.783	2.3702	1.0732	2.012	2.6796	1.3634	1.5629	-14.006	7.8737	10007
100	1000	200	0.065	35	1.6055	6.5699	5.2686	1.8121	4.8498	1.3172	2.0966	-35.526	-34.409	11002
100	1000	200	0.065	36	2.366	0.00845	1.5633	1.9734	0.15011	1.6001	0.075056	-64.462	90	11787
100	1000	200	0.065	38	1.7153	1.7069	0.39715	2.4525	2.1968	0.97055	1.1524	85.254	89.128	9846.6
100	1000	200	0.065	40	2.0238	3.98	2.5139	1.9012	2.6681	1.5814	2.0399	-0.8083	-4.0458	9798.9
100	1000	200	0.065	43	1.2591	1.3436	0.40982	1.3322	1.5795	1.253	1.1242	45.272	-52.761	6063.6
100	1000	200	0.065	44	3.7603	11.593	8.0064	2.9749	5.7035	2.1707	3.3568	16.458	-77.22	10091
100	1000	200	0.065	45	3.042	2.5223	1.0013	3.2937	2.5057	1.5494	1.3919	59.409	35.5	6383.2
100	1000	200	0.065	47	1.3731	0.5746	0.1183	1.9395	1.1006	0.9371	0.82682	70.163	77.737	6380.2
100	1000	200	0.065	49	1.3647	1.1745	1.1745	1.5704	1.6179	1.2031	1.089	25.922	24.843	5957.6
100	1000	200	0.065	53	1.7449	3.3378	1.9097	2.2921	2.6344	1.1447	1.801	-70.556	-56.492	8432.5
100	1000	200	0.065	2	0.64643	0.012675	0.72247	1.3635	0.25052	0.68655	0.092715	-71.415	-28.155	8652.3
100	1000	200	0.065	5	1.8759	0.7605	2.5097	3.155	1.4873	1.1177	0.7076	-25.961	77.569	5904.9
100	1000	200	0.065	6	1.4449	0.029575	0.0338	1.9126	0.43913	1.1781	0.13073	-20.158	33.932	6318.5
100	1000	200	0.065	7	1.5463	2.2604	1.9435	4.6091	2.664	1.1654	1.2842	-52.239	-27.277	9691.9
100	1000	200	0.065	8	0.72247	3.0166	2.3956	1.5293	2.7191	0.81112	1.4367	36.945	31.644	9495.2
100	1000	200	0.065	10	0.79853	0.021125	0.15632	1.4202	0.27062	0.74126	0.15672	5.2587	45	10254
100	1000	200	0.065	11	1.0013	0.75628	0.66333	1.8806	1.6815	0.73942	0.65765	20.052	11.949	8592.4
100	1000	200	0.065	12	2.4251	1.8928	0.51123	2.5265	2.1874	1.4256	1.1652	-80.269	84.601	8657.1
100	1000	200	0.065	13	0.85767	0.54502	0.30843	2.0106	1.0295	0.70545	0.73828	50.597	18.179	11802
100	1000	200	0.065	17	0.8281	0.00845	0.071825	1.13	0.19858	0.98171	0.075056	-35.426	45	12800
100	1000	200	0.065	18	0.676	0.0338	1.1999	1.2927	0.31398	0.77207	0.21882	37.408	45	11524
100	1000	200	0.065	21	1.3013	0.02535	0.004225	2.0376	0.4511	0.94533	0.14128	-36.389	-3.5262	9944.1
100	1000	200	0.065	22	1.3436	2.0703	1.4576	1.8177	3.5787	1.0915	1.2775	-4.4882	64.049	9632.1
100	1000	200	0.065	24	1.107	0.89992	0.62953	1.4404	1.9018	1.063	0.87675	-44.621	-37.722	10008
100	1000	200	0.065	25	1.183	1.4323	1.183	1.5687	1.6501	0.97736	1.3111	32.514	-73.291	9392.9
100	1000	200	0.065	28	0.71825	0.012675	0.012675	1.4541	0.16783	0.68238	0.11465	-8.6417	45	8912.2
100	1000	200	0.065	30	0.6929	0.05915	0.046475	1.123	0.4749	0.80232	0.26769	-78.958	-59.259	9751.2
100	1000	200	0.065	31	0.95485	1.4449	1.2422	2.9	2.145	0.77203	0.91293	81.039	64.531	9376.5
100	1000	200	0.065	32	3.9039	2.9406	4.1658	3.3908	2.3301	1.8001	1.7514	-64.655	-43.075	8117.9
100	1000	200	0.065	33	1.6351	0.19858	0.169	3.3868	0.67808	0.66991	0.49023	-60.984	-78.501	11813
100	1000	200	0.065	35	1.1323	1.4492	0.8112	1.7218	1.7951	1.0311	1.1504	7.2294	87.689	10589
100	1000	200	0.065	37	0.73515	3.0505	2.4801	1.5487	3.0947	0.77697	1.8388	17.409	-10.801	10372
100	1000	200	0.065	39	2.2604	6.1812	4.3518	2.6399	4.6359	1.347	2.0909	15.815	45.825	8410
100	1000	200	0.065	45	0.8788	0.64643	0.63797	1.348	1.19	0.86929	0.82917	-51.697	80.601	6508
100	1000	200	0.065	46	0.7774	0.24083	0.23237	1.3871	0.88812	0.7461	0.48132	-26.291	-35.363	7246.6
100	1000	200	0.065	48	1.7618	0.00845	0.038025	2.0052	0.19858	1.1668	0.075056	24.459	45	16235
100	1000	200	0.065	49	2.5097	0.00845	1.0351	2.8551	0.15011	1.3323	0.075056	-52.596	90	16186
100	1000	200	0.065	50	1.2633	1.5083	1.1999	2.2368	2.2098	0.81677	1.1901	5.9185	-39.098	6103.7
100	1000	200	0.065	52	2.2773	2.1886	0.92527	3.3144	2.3672	1.5473	1.2323	38.967	37.934	8787.1
100	1000	200	0.065	53	0.68868	4.7954	4.7362	1.7331	3.155	0.61424	2.0369	-73.337	-0.090529	7639.4
100	1000	200	0.065	56	1.0732	0.67178	1.8548	1.5189	1.4276	1.0824	0.67311	-58.206	-44.386	9504.7
100	1000	200	0.065	59	0.68868	0.00845	0.0169	1.2823	0.15011	0.70411	0.075056	-48.832	90	9929.3
100	1000	200	0.065	60	0.7605	3.0082	2.7294	1.086	2.2208	0.98217	2.047	-66.313	-2.828	6620.8
100	1000	200	0.065	61	0.6084	0.0338	0.05915	0.96586	0.37685	0.88233	0.28372	-79.362	-52.973	7130.5
100	1000	200	0.065	63	0.6253	1.0393	0.5239	1.0613	1.5921	0.85451	0.94751	6.3594	39.286	6826.9
100	1000	200	0.065	64	2.5857	4.1278	2.5519	3.3515	3.2402	1.3392	1.6821	20.281	-3.627	9779.3
100	1000	200	0.065	65	0.65487	0.00845	0.36757	1.2476	0.19858	0.7374	0.075056	50.258	-45	7089.8
100	1000	200	0.065	71	1.8801	1.3436	2.3364	2.1863	2.0832	1.6758	0.98624	38.182	23.713	6089.8
100	1000	200	0.065	72	1.8337	0.7267	0.31688	2.4844	1.5779	1.4085	0.63988	88.36	60.853	6097.4
100	1000	200	0.065	73	0.6084	1.3097	0.78585	1.1703	1.9315	0.74786	0.99436	-14.061	-33.176	7362.9
100	1000	200	0.065	75	0.91683	0.84078	0.79007	1.5578	1.7494	0.79075	0.66184	6.876	12.618	9641.1
100	1000	200	0.065	77	1.3647	3.3631	2.2984	2.0385	2.338	1.1551	2.0046	21.072	43.391	14063
100	1000	200	0.065	79	1.2591	1.0985	0.55348	2.3072	1.3559	0.79496	1.0768	81.189	14.057	6208.6
100	1000	200	0.065	80	1.4238	0.00845	0.00845	1.6798	0.19858	1.1212	0.075056	-49.29	-45	6232.5
100	1000	200	0.065	85	1.8675	10.626	8.7584	2.5065	5.906	1.1211	2.5037	26.558	44.051	5026.8
100	1000	200	0.065	86	0.62108	0.44362	0.45208	1.2212	1.3935	0.65831	0.54322	-14.16	-24.307	6706.8
100	1000	200	0.065	88	1.2633	0.012675	0.00845	1.6255	0.22517	1.2347	0.075056	41.719	90	15603
100	1000	200	0.065	90	0.64643	1.9013	1.8759	1.0557	1.8521	0.87643	1.668	83.548	65.871	6961.4
100	1000	200	0.065	96	1.1196	0.012675	0.012675	1.8191	0.30946	0.8402	0.075056	8.6808	45	16840
100	1000	200	0.065	97	1.7238	3.9504	2.2561	1.7708	3.1661	1.2759	1.8358	21.222	31.377	6574
100	1000	200	0.065	101	0.84078	0.93795	0.44785	1.1202	1.3406	1.0207	0.92719	83.643	-49.335	6303.9
100	1000	200	0.065	105	0.66755	3.2617	2.6195	1.1322	2.5555	0.93712	1.7908	20.558	27.409	6788.9
100	1000	200	0.065	109	1.2295	0.00845	3.3378	4.0791	0.19858	1.2735	0.075056	24.037	45	6297.8
100	1000	200	0.065	113	0.94217	0.04225	0.05915	1.93	0.46411	0.68448	0.23692	67.425	35.975	8428.9
100	1000	200	0.065	114	1.1112	1.0225	0.676	2.2245	1.6242	0.68783	0.8395	-3.174	-9.6498	7069.8
fd non-associated - 4hr
No_of_Iteration_Bac	No_of_Iteration_Cry	Brightfield_threshold	Resolution	Image_number	Area_bac_in_um2	Area_cry_in_um2	Area_cry_minus_bac_in_um2	MajorAxisLength_Bac_in_um	MajorAxisLength_Cry_in_um	MinorAxisLength_Bac_in_um	MinorAxisLength_Cry_in_um	Orientation_Bac	Orientation_Cry	Antibiotics_intensity
100	1000	200	0.065	1	0.7774	0.004225	0.004225	1.6305	0.075056	0.63845	0.075056	41.273	0	15861
100	1000	200	0.065	2	1.3985	0.004225	0.063375	1.6765	0.075056	1.2308	0.075056	-6.4863	0	17005
100	1000	200	0.065	3	1.1323	0.004225	0.13942	1.5502	0.075056	0.96293	0.075056	-89.264	0	16867
100	1000	200	0.065	4	3.0293	0.004225	6.7051	3.4813	0.075056	1.889	0.075056	31.577	0	16101
100	1000	200	0.065	6	1.5379	0.004225	1.6308	1.7937	0.075056	1.2198	0.075056	-59.688	0	15854
100	1000	200	0.065	11	1.7365	0.004225	0	1.6868	0.075056	1.3526	0.075056	74.516	0	14358
100	1000	200	0.065	13	1.4154	0.004225	0.24505	1.6576	0.075056	1.1417	0.075056	33.116	0	14443
100	1000	200	0.065	14	0.7267	0.004225	0	1.6588	0.075056	0.59177	0.075056	59.098	0	13743
100	1000	200	0.065	16	1.0013	0.004225	0.004225	1.2516	0.075056	1.0616	0.075056	-72.205	0	16516
100	1000	200	0.065	20	2.4294	0.004225	0.38025	2.2255	0.075056	1.5605	0.075056	51.916	0	16618
100	1000	200	0.065	21	0.6591	0.004225	0.00845	1.1921	0.075056	0.7301	0.075056	-28.628	0	17320
100	1000	200	0.065	22	3.4011	0.004225	2.7378	2.2915	0.075056	1.9858	0.075056	30.097	0	12533
100	1000	200	0.065	24	2.3195	0.004225	0.52812	1.8857	0.075056	1.6266	0.075056	11.102	0	16416
100	1000	200	0.065	25	0.76472	0.00845	0.097175	1.5104	0.15011	0.68624	0.075056	61.053	0	17236
100	1000	200	0.065	26	2.8688	0.004225	0.69712	2.1954	0.075056	1.7903	0.075056	9.4564	0	14327
100	1000	200	0.065	29	0.93795	0.004225	0	1.219	0.075056	1.0404	0.075056	33.432	0	13947
100	1000	200	0.065	33	2.9871	0.004225	0.0676	2.3545	0.075056	1.7884	0.075056	13.149	0	15607
100	1000	200	0.065	35	1.8843	0.012675	1.314	2.0744	0.22517	1.5366	0.14372	-14.213	0	15760
100	1000	200	0.065	39	1.952	0.004225	0.004225	1.8771	0.075056	1.3596	0.075056	62.918	0	9336.2
100	1000	200	0.065	41	1.8125	0.004225	0.063375	2.6578	0.075056	1.1273	0.075056	-74.512	0	16903
100	1000	200	0.065	48	1.1196	0.004225	0	1.9653	0.075056	0.82838	0.075056	-74.99	0	16559
100	1000	200	0.065	53	2.5857	0.00845	0.012675	3.2384	0.15011	1.1043	0.075056	64.059	0	15754
100	1000	200	0.065	54	0.63797	0.004225	0.12675	1.0331	0.075056	0.82129	0.075056	28.754	0	17608
100	1000	200	0.065	58	3.2786	0.004225	1.6858	4.2985	0.075056	1.4491	0.075056	54.765	0	15274
100	1000	200	0.065	63	1.0943	0.004225	0.00845	1.5557	0.075056	0.94364	0.075056	-5.4821	0	16194
100	1000	200	0.065	66	1.1365	0.00845	0.59995	1.3835	0.15011	1.1042	0.075056	-41.22	0	16011
100	1000	200	0.065	67	0.8788	0	0	1.3545	0	0.88219	0	65.565	0	15496
100	1000	200	0.065	68	1.2084	0.004225	0.012675	1.3596	0.075056	1.1695	0.075056	62.347	0	16213
100	1000	200	0.065	69	0.85767	0.004225	0.00845	1.4695	0.075056	0.79763	0.075056	24.306	0	16918
100	1000	200	0.065	71	2.2477	0.004225	4.132	2.6898	0.075056	1.6773	0.075056	16.887	0	16442
100	1000	200	0.065	72	2.2519	0.004225	1.4281	3.023	0.075056	1.216	0.075056	17.375	0	15870
100	1000	200	0.065	76	1.6097	0.004225	0.004225	1.6156	0.075056	1.3047	0.075056	-33.634	0	15740
100	1000	200	0.065	78	1.8843	0.004225	0.004225	1.6591	0.075056	1.4831	0.075056	-31.983	0	16075
100	1000	200	0.065	79	0.676	0.004225	0.0169	1.3228	0.075056	0.70567	0.075056	-85.642	0	12830
100	1000	200	0.065	80	0.97598	0.004225	0.5746	1.4916	0.075056	0.8845	0.075056	80.808	0	15805
100	1000	200	0.065	81	0.86613	0.004225	0.93795	1.3608	0.075056	0.95715	0.075056	86.178	0	16048
100	1000	200	0.065	82	1.3858	0.004225	0.19012	1.8516	0.075056	1.0132	0.075056	22.216	0	16305
100	1000	200	0.065	84	0.67178	0.004225	0.00845	1.0171	0.075056	0.88669	0.075056	-78.294	0	17122
100	1000	200	0.065	3	2.873	0.004225	1.4872	2.5977	0.075056	1.5224	0.075056	4.0233	0	14330
100	1000	200	0.065	5	1.2717	0.004225	0.029575	1.43	0.075056	1.1779	0.075056	87.061	0	16068
100	1000	200	0.065	6	1.897	0.004225	0.39293	2.7142	0.075056	1.1905	0.075056	-35.199	0	15609
100	1000	200	0.065	8	2.1886	0.004225	0.0169	2.4902	0.075056	1.2954	0.075056	-8.4923	0	16219
100	1000	200	0.065	9	1.5928	0.004225	0.012675	1.5975	0.075056	1.31	0.075056	43.141	0	15938
100	1000	200	0.065	15	1.8548	0.004225	0.088725	1.9755	0.075056	1.2868	0.075056	76.757	0	14674
100	1000	200	0.065	16	1.4534	0.004225	0.40982	1.5278	0.075056	1.2365	0.075056	-15.559	0	15987
100	1000	200	0.065	19	1.7787	0.004225	0.021125	1.7896	0.075056	1.3077	0.075056	62.996	0	16046
100	1000	200	0.065	20	2.8857	0.004225	1.9266	2.8311	0.075056	1.5307	0.075056	31.178	0	16011
100	1000	200	0.065	21	1.6816	0.004225	0.338	1.7549	0.075056	1.2696	0.075056	12.18	0	15807
100	1000	200	0.065	22	1.5633	0.004225	0.00845	1.5961	0.075056	1.3063	0.075056	58.427	0	16090
100	1000	200	0.065	25	1.4027	0.012675	0.021125	1.4432	0.22517	1.2891	0.075056	-34.669	0	16004
100	1000	200	0.065	27	1.6731	0.004225	0	1.815	0.075056	1.2318	0.075056	-55.264	0	15764
100	1000	200	0.065	29	2.4125	0.004225	0.54925	2.4386	0.075056	1.4757	0.075056	1.7995	0	15359
100	1000	200	0.065	30	2.4294	0.004225	3.4941	3.3169	0.075056	1.1645	0.075056	-73.239	0	15831
100	1000	200	0.065	31	1.9308	0.004225	0.46475	2.018	0.075056	1.259	0.075056	-55.091	0	15799
100	1000	200	0.065	34	1.6224	0.004225	0.0169	1.9212	0.075056	1.1102	0.075056	-66.754	0	15408
100	1000	200	0.065	37	1.2844	0.004225	0.004225	1.3684	0.075056	1.2333	0.075056	88.626	0	16164
100	1000	200	0.065	39	3.2237	0.004225	0.14788	2.4176	0.075056	1.7605	0.075056	-61.728	0	15014
100	1000	200	0.065	41	2.0914	0.004225	0.004225	1.9853	0.075056	1.3702	0.075056	-65.472	0	15779
100	1000	200	0.065	42	1.6942	0.004225	0.00845	1.6239	0.075056	1.3959	0.075056	-62.151	0	15326
100	1000	200	0.065	46	1.5463	0.004225	2.29	1.6958	0.075056	1.4365	0.075056	22.813	0	15545
100	1000	200	0.065	48	1.6816	0.004225	1.2252	2.6231	0.075056	1.1595	0.075056	69.858	0	16220
100	1000	200	0.065	50	1.1703	0.004225	0.063375	1.3213	0.075056	1.1533	0.075056	21.265	0	16184
100	1000	200	0.065	51	2.5265	0.004225	0.47742	1.9828	0.075056	1.6492	0.075056	-38.552	0	15737
100	1000	200	0.065	52	3.4941	0.004225	0.10985	2.7575	0.075056	1.7044	0.075056	56.536	0	15552
100	1000	200	0.065	1	0.5577	0.004225	0	1.2053	0.075056	0.61169	0.075056	17.976	0	13765
100	1000	200	0.065	3	0.62108	0	0	1.2578	0	0.67846	0	-64.005	0	15704
100	1000	200	0.065	4	0.98442	0	0	1.2701	0	1.0445	0	-77.426	0	16356
100	1000	200	0.065	9	0.53235	0.004225	0.004225	0.9338	0.075056	0.77487	0.075056	66.887	0	17683
100	1000	200	0.065	14	0.75628	0.004225	0.021125	1.2394	0.075056	0.80062	0.075056	-67.634	0	17515
100	1000	200	0.065	15	1.2337	0.004225	0	2.3963	0.075056	0.75629	0.075056	-48.048	0	17493
100	1000	200	0.065	16	1.6773	0.004225	0.0169	1.7294	0.075056	1.2789	0.075056	12.396	0	16456
100	1000	200	0.065	19	0.80275	0.004225	0	1.3607	0.075056	0.79096	0.075056	46.457	0	17363
100	1000	200	0.065	20	0.64643	0.004225	0	1.4656	0.075056	0.60917	0.075056	-41.311	0	17231
100	1000	200	0.065	23	0.54502	0	0	0.99321	0	0.74241	0	72.373	0	17679
100	1000	200	0.065	26	0.7943	0	0	1.6354	0	0.78653	0	-20.772	0	15757
100	1000	200	0.065	27	0.69712	0.004225	0.2535	1.4122	0.075056	0.67025	0.075056	52.662	0	13727
100	1000	200	0.065	29	1.2886	0.004225	0.19435	1.405	0.075056	1.2018	0.075056	-14.639	0	16112
100	1000	200	0.065	34	0.97175	0	0	1.6634	0	0.78808	0	71.746	0	17036
100	1000	200	0.065	36	2.0956	0.004225	2.0491	2.6602	0.075056	1.3164	0.075056	-87.061	0	16676
100	1000	200	0.065	38	0.67178	0.004225	0.004225	1.0782	0.075056	0.84945	0.075056	30.641	0	17484
100	1000	200	0.065	40	0.7436	0.004225	0.004225	1.4	0.075056	0.73986	0.075056	70.441	0	17347
100	1000	200	0.065	41	1.1577	0.004225	0.40137	1.459	0.075056	1.0388	0.075056	-46.806	0	14644
100	1000	200	0.065	42	0.99287	0.004225	0.0676	1.5296	0.075056	0.8573	0.075056	21.22	0	16351
100	1000	200	0.065	43	0.8957	0	0	1.5534	0	0.80509	0	-53.94	0	17014
100	1000	200	0.065	44	0.47742	0.004225	0.004225	0.99494	0.075056	0.65564	0.075056	-6.7809	0	15901
100	1000	200	0.065	47	1.0267	0	0	1.2943	0	1.0473	0	-51.331	0	16154
100	1000	200	0.065	51	1.0267	0.004225	0.004225	2.6862	0.075056	0.61193	0.075056	-48.151	0	17328
100	1000	200	0.065	54	1.3689	0.004225	0.6591	3.1507	0.075056	0.87244	0.075056	53.441	0	14419
100	1000	200	0.065	55	2.366	0.004225	0	1.9986	0.075056	1.5843	0.075056	65.863	0	15881
100	1000	200	0.065	57	0.9802	0	0	1.291	0	1.0057	0	73.831	0	16110
100	1000	200	0.065	58	1.1407	0.004225	0.02535	1.3649	0.075056	1.1574	0.075056	-49.026	0	16410
100	1000	200	0.065	62	0.6253	0.004225	1.9182	1.7609	0.075056	0.87365	0.075056	-10.447	0	16240
100	1000	200	0.065	66	1.1788	0.004225	0	1.6419	0.075056	0.95814	0.075056	-35.124	0	14536
100	1000	200	0.065	67	1.5548	0.004225	0.063375	1.5809	0.075056	1.2832	0.075056	-70.147	0	15324
100	1000	200	0.065	68	0.54925	0	0	1.0474	0	0.77176	0	-9.9537	0	14202
100	1000	200	0.065	69	1.6858	0.004225	0.0676	2.1721	0.075056	1.2162	0.075056	-21.955	0	16181
100	1000	200	0.065	70	0.72247	0.004225	0	1.2878	0.075056	0.75335	0.075056	-85.121	0	17306
100	1000	200	0.065	74	1.7449	0.004225	0.0338	2.0332	0.075056	1.2597	0.075056	22.713	0	15777
100	1000	200	0.065	76	0.79853	0.004225	0.004225	1.1942	0.075056	0.86759	0.075056	46.432	0	16665
100	1000	200	0.065	78	1.1872	0	0	1.8748	0	0.83519	0	-65.641	0	15888
100	1000	200	0.065	81	1.3604	0.004225	0.1183	1.5035	0.075056	1.2037	0.075056	-15.955	0	16159
100	1000	200	0.065	82	2.0703	0.004225	0.004225	3.7817	0.075056	0.7847	0.075056	-34.261	0	15858
100	1000	200	0.065	83	0.9295	0.004225	0	2.1641	0.075056	0.62425	0.075056	36.385	0	15878
100	1000	200	0.065	84	0.69712	0	0	1.0323	0	0.91795	0	70.637	0	16772
100	1000	200	0.065	87	0.65065	0	0	1.1436	0	0.75043	0	41.318	0	15589
100	1000	200	0.065	89	2.3702	0.00845	5.7629	3.4212	0.15011	1.3614	0.075056	-72.308	0	15165
100	1000	200	0.065	91	1.7365	0.004225	0.16478	2.9353	0.075056	0.89477	0.075056	-3.471	0	16450
100	1000	200	0.065	92	0.5746	0.004225	0.02535	1.0244	0.075056	0.73568	0.075056	40.851	0	17210
100	1000	200	0.065	93	1.5379	0	0	1.486	0	1.3264	0	-33.629	0	15701
100	1000	200	0.065	94	2.0069	0.004225	0.004225	1.6927	0.075056	1.5497	0.075056	-88.001	0	16376
100	1000	200	0.065	95	1.0816	0	0	1.9024	0	0.75372	0	-15.546	0	16200
100	1000	200	0.065	98	1.1957	0.004225	4.0898	1.7231	0.075056	0.91474	0.075056	56.429	0	16851
100	1000	200	0.065	99	0.507	0	0	0.89788	0	0.73629	0	-46.622	0	16759
100	1000	200	0.065	100	1.0267	0	0	1.4755	0	0.93826	0	-61.953	0	15560
100	1000	200	0.065	102	0.93795	0	0	1.3659	0	0.88932	0	31.224	0	15944
100	1000	200	0.065	103	0.6929	0.00845	3.8236	1.1978	0.15011	0.89152	0.075056	40.955	0	16456
100	1000	200	0.065	104	0.8619	0.004225	0	1.8756	0.075056	0.62356	0.075056	-28.271	0	16812
100	1000	200	0.065	106	3.5194	0.004225	0.45208	3.7935	0.075056	1.5846	0.075056	-38.551	0	16137
100	1000	200	0.065	107	1.2591	0	0	1.9581	0	0.85898	0	82.879	0	17155
100	1000	200	0.065	108	0.5239	0	0	1.1423	0	0.63511	0	-29.157	0	14966
100	1000	200	0.065	110	2.7801	0.004225	0.004225	3.5436	0.075056	1.167	0.075056	55.952	0	16590
100	1000	200	0.065	111	1.9731	0.004225	0.7098	2.697	0.075056	1.0613	0.075056	13.148	0	17155
100	1000	200	0.065	112	0.75628	0.004225	0.0338	1.2499	0.075056	0.80173	0.075056	-3.2866	0	16507
100	1000	200	0.065	115	0.82388	0.004225	0	1.2189	0.075056	0.91724	0.075056	35.196	0	17045
100	1000	200	0.065	116	1.8041	0.004225	0	1.6513	0.075056	1.41	0.075056	-32.776	0	15564
100	1000	200	0.065	117	1.5337	0.004225	1.0267	2.5537	0.075056	2.0361	0.075056	-78.03	0	14670
100	1000	200	0.065	118	0.68445	0.004225	0	1.8206	0.075056	0.52538	0.075056	-37.444	0	16474
100	1000	200	0.065	119	1.3267	0.004225	1.0985	2.2176	0.075056	0.83735	0.075056	58.765	0	15498
Pf4 associated - 4hr
No_of_Iteration_Bac	No_of_Iteration_Cry	Brightfield_threshold	Resolution	Image_number	Area_bac_in_um2	Area_cry_in_um2	Area_cry_minus_bac_in_um2	MajorAxisLength_Bac_in_um	MajorAxisLength_Cry_in_um	MinorAxisLength_Bac_in_um	MinorAxisLength_Cry_in_um	Orientation_Bac	Orientation_Cry	Antibiotics_intensity
100	1000	80	0.065	2	1.9815	3.7603	1.9308	2.8997	3.281	1.5158	1.7413	45.018	53.354	6035.1
100	1000	80	0.065	3	0.7943	0.8957	0.20702	1.265	1.1839	0.9259	0.99248	-61.869	-52.114	8391.7
100	1000	80	0.065	4	1.783	0.00845	1.5801	3.311	0.15011	1.3452	0.075056	43.759	90	9290.8
100	1000	80	0.065	5	2.0618	3.2955	1.8083	2.7045	2.5029	1.4948	1.83	-17.227	11.908	6454.2
100	1000	80	0.065	6	1.7956	1.2717	1.2337	1.7647	1.6739	1.5082	1.0778	61.879	72.079	7821.3
100	1000	80	0.065	7	0.83232	2.2181	1.4196	1.5104	2.3739	1.0629	1.254	47.819	42.755	5700.3
100	1000	80	0.065	8	1.7787	4.2546	2.5561	2.6383	3.9263	1.1438	1.5023	32.854	35.329	7138.8
100	1000	80	0.065	11	2.3068	2.9871	1.7914	2.3422	3.7787	1.4893	1.5596	10.886	43.301	6440.9
100	1000	80	0.065	13	1.4281	1.6013	0.7943	1.9286	1.9719	1.1953	1.1211	-77.794	36.21	7036.5
100	1000	80	0.065	15	1.8675	0.73093	0.41828	2.0487	1.265	1.2966	0.76451	-57.907	84.455	7666
100	1000	80	0.065	16	2.0111	2.7336	1.014	2.7036	2.5354	1.2502	1.4864	42.948	35.663	7792.2
100	1000	80	0.065	17	3.6039	2.8984	1.5337	3.1487	3.9647	2.1719	1.6451	68.896	53.187	8170.2
100	1000	80	0.065	18	1.4196	0.45208	0.41405	1.5863	1.3656	1.2813	0.47918	-86.001	51.637	7410.4
100	1000	80	0.065	19	0.69712	1.3182	0.676	1.2581	1.7841	0.97985	1.0032	57.872	55.623	8728.8
100	1000	80	0.065	1	2.3956	0.012675	0.85345	2.6307	0.22517	1.2143	0.075056	38.967	90	16227
100	1000	80	0.065	3	1.3351	1.9731	0.6929	1.407	1.6529	1.3224	1.5788	-1.9672	66.577	5427.7
100	1000	80	0.065	4	1.3478	1.8759	0.91683	2.1262	2.2986	1.0059	1.2924	65.718	59.182	6390.3
100	1000	80	0.065	6	1.1027	1.7111	1.1534	2.0514	2.5919	1.0578	1.3933	58.456	76.398	7190.3
100	1000	80	0.065	7	1.3055	0.14788	0	2.0893	0.45552	1.0681	0.42765	-74.756	-42.298	5266.6
100	1000	80	0.065	8	0.8281	0.012675	0.012675	1.1793	0.25052	0.99798	0.092715	-72.428	-28.155	7647.5
100	1000	80	0.065	9	2.0491	5.3911	3.5701	2.4262	4.1437	1.4484	2.1855	80.489	38.631	6244.5
100	1000	80	0.065	10	1.0943	0.32955	0.29152	1.565	1.1704	1.0363	0.47497	31.037	45.541	8227.7
100	1000	80	0.065	12	1.3224	4.1574	2.9913	2.1325	4.1089	1.1393	1.6912	21.857	-17.235	6359.3
100	1000	80	0.065	15	1.783	1.9097	0.58727	1.9305	2.1045	1.3856	1.2676	57.425	58.385	6482
100	1000	80	0.065	16	1.7534	6.3121	4.863	3.3376	6.7843	1.2244	1.7141	34.349	24.189	6657.9
100	1000	80	0.065	17	1.5463	1.4999	1.6816	2.1647	1.6288	1.3664	1.2928	-86.59	42.863	6493.3
100	1000	80	0.065	18	4.056	0.70557	1.0182	4.0154	1.0911	1.9498	0.9524	-7.7217	-63.058	7179
100	1000	80	0.065	20	0.83232	0.93795	0.19435	1.2427	1.2303	0.92058	1.004	-70.003	-49.744	6278.4
100	1000	80	0.065	21	0.76895	3.9123	3.2659	1.8943	3.9031	1.1624	1.5309	84.982	59.396	7675.6
100	1000	80	0.065	22	0.93373	6.9375	6.084	1.6793	5.5091	1.1754	2.2256	28.447	35.061	7533.5
100	1000	80	0.065	23	1.897	4.2039	2.4632	2.8534	3.7827	1.2112	1.5445	30.915	35.682	7011
100	1000	80	0.065	2	0.09295	1.0098	0.91683	0.55627	1.7394	0.24879	0.81392	83.578	63.194	7605.5
100	1000	80	0.065	3	0.012675	1.7745	1.7618	0.22517	2.0101	0.14372	1.1737	0	53.2	8406
100	1000	80	0.065	6	0.27885	2.2266	1.9477	0.83937	2.4898	0.45615	1.2171	26.737	41.798	16121
100	1000	80	0.065	7	0.68445	12.561	11.876	1.0526	5.3753	0.90159	4.0789	65.826	25.223	17398
100	1000	80	0.065	8	1.1872	5.5601	4.3729	1.6122	3.1751	1.0609	2.6623	-45	-44.227	16077
100	1000	80	0.065	9	0.029575	0.54502	0.5577	0.52539	1.2042	0.14896	0.62349	0	15.719	9111
100	1000	80	0.065	12	0.046475	1.2126	1.1914	0.63697	2.2282	0.14938	0.98438	81.179	49.317	10653
100	1000	80	0.065	13	0.32955	0.4732	0.92527	1.038	1.0924	0.45417	0.66666	-14.946	2.3561	10693
100	1000	80	0.065	14	0.046475	1.8717	1.8252	0.35665	2.0796	0.27815	1.1846	68.863	50.341	12497
100	1000	80	0.065	15	0.046475	1.2337	1.2422	0.37611	1.8315	0.23033	1.4072	-10.363	56.925	8000
100	1000	80	0.065	16	0.79853	0.3211	1.0562	1.6507	1.0245	0.64488	0.50467	77.846	-82.623	7553.2
100	1000	80	0.065	20	0.14365	0.85767	0.74782	0.54131	1.7289	0.39668	0.71737	-31.309	49.538	8561.3
100	1000	80	0.065	21	4.1363	5.6488	2.0153	2.941	4.4853	1.8577	1.7966	46.497	41.324	5821.2
100	1000	80	0.065	22	0.27463	3.4603	3.1856	0.72819	3.1626	0.50124	1.4995	-41.595	26.977	7525.7
100	1000	80	0.065	3	3.08	1.352	1.0647	4.1816	2.3009	1.4251	1.0196	12.276	30.181	7760.8
100	1000	80	0.065	4	1.6773	1.1323	0.58305	1.9013	2.0139	1.2324	0.79569	44.297	35.416	8759.1
100	1000	80	0.065	5	3.5194	4.5207	1.8801	2.69	2.9086	2.4241	2.7352	15.684	10.584	6028.4
100	1000	80	0.065	6	3.287	4.0898	1.1239	3.2789	3.4602	1.4528	1.6071	46.466	52.283	6855.3
100	1000	80	0.065	7	2.4336	4.9982	2.742	3.174	3.5485	1.4145	2.3788	-48.1	-44.221	6222.2
100	1000	80	0.065	8	1.6266	2.3829	0.88302	1.8463	2.0379	1.3081	1.5406	56.608	63.997	6127.5
100	1000	80	0.065	9	1.5041	3.3124	2.0576	2.1348	4.5753	1.1878	1.1301	54.768	44.243	6237.2
100	1000	80	0.065	11	2.9448	4.8207	2.7969	2.5022	3.8571	1.9692	2.0205	-89.621	-51.758	6538.3
100	1000	80	0.065	12	2.6406	0.14365	2.1717	2.4731	0.7382	1.9114	0.35695	-12.091	-86.315	6517.6
100	1000	80	0.065	13	2.0618	2.3195	0.6929	2.5398	2.4425	1.2673	1.2677	50.742	46.717	8845.1
100	1000	80	0.065	17	1.7027	1.5168	0.4056	1.9747	2.0579	1.2815	1.0434	34.37	40.37	6285
100	1000	80	0.065	19	1.5548	1.8801	0.5239	1.8193	2.098	1.2764	1.207	63.867	61.301	6071.5
100	1000	80	0.065	20	1.559	1.4196	0.29575	1.9716	1.9063	1.1707	1.0194	34.801	46.3	6148.9
100	1000	80	0.065	21	2.5054	3.4265	1.1365	2.0847	2.3639	1.8774	1.9685	62.561	30.543	6112.9
100	1000	80	0.065	23	1.7576	2.0322	0.76895	2.3788	2.4328	1.3153	1.1542	43.485	42.481	8975.6
100	1000	80	0.065	24	4.3137	0.38025	4.3179	3.2505	1.0494	2.3666	0.61115	-47.569	17.148	8129
100	1000	80	0.065	25	2.2731	1.9097	0.76472	2.1072	1.9225	1.6598	1.3684	52.036	50.924	9042.8
100	1000	80	0.065	26	2.1252	0.1521	1.1999	2.6832	0.68993	1.3112	0.38382	31.296	55.256	9318
100	1000	80	0.065	28	3.2532	4.0095	1.8083	4.0766	4.0194	1.6103	1.7285	-18.937	-4.4104	6203.3
100	1000	80	0.065	29	2.0745	0.029575	2.9702	2.2359	0.42402	1.6767	0.13819	75.895	-37.027	8231.1
100	1000	80	0.065	30	1.9097	2.2688	0.55348	1.8561	1.9053	1.4718	1.5772	57.971	63.103	8705.8
100	1000	80	0.065	33	3.2195	0.012675	1.9477	2.5897	0.22517	2.1571	0.14372	-35.043	90	15976
100	1000	80	0.065	35	1.352	0.02535	0.68868	1.6013	0.21667	1.3319	0.16783	34.068	45	6357.6
100	1000	80	0.065	36	1.5463	1.6604	0.60418	2.14	2.7529	1.07	1.0065	33.393	34.033	6104.3
100	1000	80	0.065	37	2.0407	2.7674	1.0985	2.3026	2.5716	1.3447	1.5682	87.887	82.746	6422.2
100	1000	80	0.065	39	1.7153	2.1632	0.7098	1.9721	1.905	1.2786	1.4978	-46.754	-60.656	6661.5
100	1000	80	0.065	40	2.7758	3.2617	2.2604	3.4658	2.6091	1.4875	1.6968	-0.39518	26.658	7524.8
100	1000	80	0.065	41	1.6308	1.6562	0.4563	1.9596	2.1504	1.2549	1.043	51.606	43.25	9796.8
100	1000	80	0.065	42	2.066	2.1632	0.6084	2.067	2.1436	1.4121	1.3498	87.042	58.138	9917.3
100	1000	80	0.065	43	3.1096	4.6982	2.0956	3.4928	4.3863	1.5657	1.7529	50.7	46.551	6365.8
100	1000	80	0.065	44	1.4914	1.766	0.62108	1.6525	1.8509	1.3746	1.3904	25.577	37.628	5139.7
100	1000	80	0.065	45	2.7927	0.0169	1.3774	3.3035	0.31334	1.4283	0.1013	13.472	-17.609	9682.8
100	1000	80	0.065	46	1.3478	0.1352	0.11407	1.7012	0.53749	1.1748	0.50043	-10.143	86.053	9247.6
100	1000	80	0.065	47	1.9984	2.6026	0.98442	1.9141	2.3447	1.6005	1.511	88.534	58.365	5897.7
100	1000	80	0.065	48	2.535	1.9773	0.4563	2.9774	2.3226	1.3847	1.1789	66.804	41.142	8612.8
100	1000	80	0.065	49	1.728	2.2477	0.8957	2.0704	2.0647	1.2972	1.5577	59.896	56.137	6240.6
100	1000	80	0.065	51	3.0758	6.4389	3.6166	2.9511	3.6126	2.0833	2.8291	-12.222	89.415	10739
100	1000	80	0.065	53	2.4251	3.6673	1.4238	2.5871	2.9046	1.5917	1.8235	-65.29	-73.975	6361.5
100	1000	80	0.065	54	1.7407	2.3449	0.84078	1.8421	1.8713	1.4094	1.6707	-85.215	78.324	6111.4
100	1000	80	0.065	55	2.9364	4.3179	1.7238	3.0365	3.3501	1.4887	1.9743	89.926	72.371	6050.8
100	1000	80	0.065	56	1.7745	2.3575	0.88302	2.1444	2.7394	1.3123	1.2547	44.967	51.191	6097.6
100	1000	80	0.065	57	2.6575	3.587	1.4323	3.3821	3.7319	1.261	1.3576	65.873	53.651	6575.8
100	1000	80	0.065	58	3.3378	3.1096	2.3322	2.3748	4.5815	2.0048	1.1769	-8.8028	53.157	8190.4
100	1000	80	0.065	61	1.99	0.3887	0.07605	1.8412	1.1805	1.4234	0.53908	25.99	15.347	8917.1
100	1000	80	0.065	1	1.7534	2.066	0.50277	1.804	1.7323	1.4434	1.5849	73.785	89.561	8283.5
100	1000	80	0.065	2	3.0842	3.7898	1.1577	2.9395	3.2045	1.6299	1.6916	13.292	24.795	9962.4
100	1000	80	0.065	3	1.8886	2.4421	0.90415	2.1287	2.5271	1.3921	1.3061	66.761	60.474	7887.4
100	1000	80	0.065	4	3.3082	6.2192	3.887	3.4239	4.7448	1.64	2.0226	84.514	54.01	6118.4
100	1000	80	0.065	5	2.6237	0.70135	0.28308	2.891	1.2793	1.2384	0.76678	37.54	46.681	7454.5
100	1000	80	0.065	8	2.5012	3.4645	1.6646	2.8945	4.1023	1.1829	1.1833	58.054	53.828	6548.7
100	1000	80	0.065	9	1.8294	2.3787	0.7098	2.0064	2.5315	1.3129	1.23	57.051	53.508	7923.4
100	1000	80	0.065	10	2.8223	1.3393	1.1914	2.7217	1.7728	1.6558	1.0555	23.328	48.818	8286.9
100	1000	80	0.065	13	2.2224	1.1323	0.29997	2.2331	1.5659	1.4211	1.0025	54.118	52.762	6816.7
100	1000	80	0.065	14	2.5054	2.4758	1.5337	2.5195	3.7431	1.5145	0.99844	-34	61.237	5798.2
100	1000	80	0.065	15	2.9998	4.5926	1.8717	2.7862	2.9957	1.6373	2.2138	17.271	19.99	7733.8
100	1000	80	0.065	17	3.1603	0.00845	1.7618	2.525	0.15011	1.8688	0.075056	32.665	90	10514
100	1000	80	0.065	18	3.2068	1.8463	2.066	3.1933	1.7025	1.892	1.4351	-53.993	46.056	6010.1
100	1000	80	0.065	19	1.766	1.2548	0.24505	1.6247	1.7362	1.5049	1.0778	36.171	48.126	8777.6
100	1000	80	0.065	21	2.742	3.0927	0.8112	2.9718	3.4476	1.2905	1.2406	25.64	30.643	7745.6
100	1000	80	0.065	23	2.3491	2.6068	4.0306	2.6482	2.7827	1.3503	1.2504	49.764	47.931	6641.1
100	1000	80	0.065	25	2.3026	2.1125	0.94217	2.216	2.7114	1.6048	1.066	53.88	40.785	7678.6
100	1000	80	0.065	26	2.6618	0.88302	0.48588	3.0223	2.0379	1.7506	0.88322	-4.3323	70.495	8828.8
100	1000	80	0.065	27	2.4378	1.8041	0.36757	2.312	2.1122	1.5297	1.306	42.738	56.647	5913.4
100	1000	80	0.065	28	2.2942	2.5308	0.75628	2.3759	2.598	1.3986	1.3303	69.723	58.717	5891.6
100	1000	80	0.065	29	2.9237	3.5279	1.0182	2.5093	2.8804	1.8083	1.6599	25.42	31.634	10528
100	1000	80	0.065	30	1.4745	0.53235	0.15632	1.5116	1.2427	1.3315	0.60266	23.263	1.4466	6067.4
100	1000	80	0.065	33	1.9562	1.7914	0.2873	1.8887	2.049	1.4136	1.1908	67.019	60.011	8533.7
100	1000	80	0.065	35	1.8083	1.6224	0.3549	1.7279	1.8856	1.4762	1.2942	16.321	40.923	10828
100	1000	80	0.065	36	2.535	0.12252	0.23237	2.6148	0.51007	1.5472	0.36123	29.244	-17.426	9769.9
100	1000	80	0.065	37	3.8279	6.3628	2.6026	3.7007	4.0364	1.5719	2.2073	-36.688	-36.921	8462.4
100	1000	80	0.065	39	1.9393	1.221	0.51545	1.7927	1.7519	1.5734	0.96041	54.48	79.731	6065.4
100	1000	80	0.065	41	2.4251	0.012675	0.4394	2.184	0.25052	1.6513	0.092715	-64.387	-61.845	9129.1
100	1000	80	0.065	43	2.0027	1.6731	0.26617	1.965	2.0572	1.4394	1.1325	68.044	57.274	8856.8
100	1000	80	0.065	45	2.1843	4.5081	3.2532	3.8436	5.76	1.3389	1.4353	49.222	50.601	6400.7
100	1000	80	0.065	46	1.5717	1.0478	0.13942	1.5796	1.3166	1.3724	1.0492	73.894	72.611	8342.1
100	1000	80	0.065	47	2.2435	1.9984	0.31265	1.9789	2.1071	1.5611	1.2981	81.596	64.633	8327.5
100	1000	80	0.065	48	3.1899	2.7969	0.845	3.5285	3.5375	1.4202	1.2006	65.925	51.135	6379.4
100	1000	80	0.065	49	2.8138	2.9913	1.2168	2.7743	3.4291	1.4887	1.2262	41.539	54.342	9865.8
100	1000	80	0.065	1	14.023	0.8281	0.51967	9.1257	1.8526	2.7371	0.94895	83.244	53.447	9142.3
100	1000	80	0.065	4	2.9406	3.3504	0.7943	2.1607	2.646	1.8531	1.7317	66.369	48.898	10700
100	1000	80	0.065	6	3.2448	2.4463	0.43517	2.4404	2.8238	1.8537	1.2066	48.888	43.428	10229
100	1000	80	0.065	7	4.056	2.5434	0.77317	2.8398	3.3722	1.9732	1.0501	46.987	50.229	9244.4
100	1000	80	0.065	8	5.1756	6.6121	2.3744	3.7849	5.4438	2.2956	2.3587	22.153	29.699	9742.7
100	1000	80	0.065	9	3.211	2.1378	0.16478	2.1104	2.1295	2.0332	1.4727	-79.559	50.463	11322
100	1000	80	0.065	11	4.3179	0.012675	0.1521	2.7218	0.30946	2.2657	0.075056	-34.687	-45	15139
100	1000	80	0.065	12	3.7264	0.00845	0.4901	2.7187	0.19858	1.8616	0.075056	-2.0979	45	15200
100	1000	80	0.065	13	3.3546	5.0362	3.3546	2.407	4.4853	2.0297	2.2348	27.22	5.9542	7109.4
100	1000	80	0.065	17	2.9448	0.00845	0.0507	2.088	0.15011	1.8608	0.075056	21.195	90	15047
100	1000	80	0.065	18	4.0095	2.121	0.89148	3.7964	3.8561	1.6726	0.9316	48.169	49.028	9296.2
100	1000	80	0.065	22	3.2828	0.0676	0.23237	2.3651	0.52519	1.9817	0.32869	33.467	-51.318	8137
100	1000	80	0.065	26	4.5799	1.2844	1.4238	2.8077	2.0158	2.6288	1.2033	-64.792	52.622	6436.8
100	1000	80	0.065	27	2.9068	0.6253	0.00845	2.0814	1.4976	1.8266	0.61049	21.961	12.096	7301.5
100	1000	80	0.065	28	3.9926	3.1223	0.65487	2.6948	2.9449	2.0198	1.6228	-25.959	12.669	7412.8
100	1000	80	0.065	30	3.8828	1.3942	0.5915	2.9649	1.744	1.8974	1.1996	2.12	48.232	7312.6
100	1000	80	0.065	32	4.1194	1.183	0.9802	2.9344	1.9244	2.0228	1.0501	25.386	36.316	10985
100	1000	80	0.065	33	3.042	1.7534	0.2873	2.239	2.1197	1.8685	1.2279	73.493	74.471	8366.7
100	1000	80	0.065	34	4.2292	6.2488	4.3518	3.0829	4.3712	2.2416	2.1242	56.337	33.127	5360.7
100	1000	80	0.065	35	3.6757	1.4872	0.071825	2.7699	1.5799	1.8112	1.2961	45.731	-70.21	5166
100	1000	80	0.065	37	3.2152	3.9419	2.6279	2.4657	4.0164	1.7945	1.4125	43.944	53.201	5119.7
100	1000	80	0.065	38	3.587	0.071825	1.0605	2.5332	0.68288	2.0298	0.22817	-89.084	60.121	5232
Pf4 non-associated -4hr
No_of_Iteration_Bac	No_of_Iteration_Cry	Brightfield_threshold	Resolution	Image_number	Area_bac_in_um2	Area_cry_in_um2	Area_cry_minus_bac_in_um2	MajorAxisLength_Bac_in_um	MajorAxisLength_Cry_in_um	MinorAxisLength_Bac_in_um	MinorAxisLength_Cry_in_um	Orientation_Bac	Orientation_Cry	Antibiotics_intensity
100	1000	80	0.065	1	0.89148	0	0	1.4114	0	0.89837	0	66.341	0	15095
100	1000	80	0.065	9	0.90415	0	0	1.1805	0	1.1027	0	43.363	0	14755
100	1000	80	0.065	10	1.0478	0.004225	0.029575	1.2846	0.075056	1.1414	0.075056	82.145	0	17272
100	1000	80	0.065	12	1.3647	0	0	2.1202	0	1.0662	0	-87.456	0	15068
100	1000	80	0.065	14	1.2168	0.004225	0.97598	1.8539	0.075056	1.0832	0.075056	53.529	0	16760
100	1000	80	0.065	20	1.0605	0.004225	0.48165	1.9826	0.075056	0.85882	0.075056	52.415	0	16795
100	1000	80	0.065	2	1.5759	0.004225	2.2815	2.9054	0.075056	1.2513	0.075056	-25.865	0	16327
100	1000	80	0.065	5	1.1492	0.004225	0.00845	1.3334	0.075056	1.1851	0.075056	62.827	0	15417
100	1000	80	0.065	11	0.9971	0.004225	0.1014	1.3421	0.075056	1.086	0.075056	-77.422	0	15377
100	1000	80	0.065	13	1.8632	0.004225	0.9464	2.3605	0.075056	1.2039	0.075056	43.029	0	16424
100	1000	80	0.065	14	1.7491	0.004225	0.029575	2.0756	0.075056	1.1551	0.075056	55.879	0	12988
100	1000	80	0.065	19	1.2717	0	0	1.7681	0	1.0287	0	64.285	0	12202
100	1000	80	0.065	24	0.845	0	0	1.145	0	0.9816	0	39.987	0	14743
100	1000	80	0.065	25	1.3267	0.00845	0.038025	1.6518	0.15011	1.1949	0.075056	-60.617	0	10470
100	1000	80	0.065	1	0.0169	0	0	0.15011	0	0.15011	0	0	0	20196
100	1000	80	0.065	5	0.11407	0	0	0.41571	0	0.36616	0	-48.852	0	8493.4
100	1000	80	0.065	10	0.29997	0	0	0.66488	0	0.60249	0	70.066	0	15817
100	1000	80	0.065	11	0.26617	0.004225	0.004225	0.75908	0.075056	0.48243	0.075056	46.8	0	16174
100	1000	80	0.065	17	0.0507	0	0	0.29342	0	0.24088	0	55.278	0	14704
100	1000	80	0.065	18	0.11407	0	0	0.62397	0	0.26068	0	-25.533	0	12475
100	1000	80	0.065	19	0.088725	0	0	0.50429	0	0.25508	0	-83.826	0	15083
100	1000	80	0.065	1	1.5421	0.004225	0.6253	1.9916	0.075056	1.2085	0.075056	61.709	0	12110
100	1000	80	0.065	2	1.7491	0.004225	1.014	1.8298	0.075056	1.5407	0.075056	-60.738	0	15834
100	1000	80	0.065	10	1.1407	0.004225	0.00845	1.2972	0.075056	1.2045	0.075056	-48.381	0	14217
100	1000	80	0.065	14	1.7153	0.004225	0.39293	1.6713	0.075056	1.4609	0.075056	-60.279	0	10093
100	1000	80	0.065	15	2.028	0.004225	0.8619	2.3245	0.075056	1.2652	0.075056	-37.664	0	16165
100	1000	80	0.065	16	2.7547	0.004225	0.20702	2.5801	0.075056	1.6594	0.075056	-1.3047	0	14076
100	1000	80	0.065	18	1.7914	0.004225	0.34645	2.14	0.075056	1.2238	0.075056	10.797	0	9886.8
100	1000	80	0.065	22	3.1645	0.004225	0.69712	3.0546	0.075056	1.5265	0.075056	22.74	0	15458
100	1000	80	0.065	27	1.2717	0.004225	0.30843	1.4671	0.075056	1.2743	0.075056	4.9912	0	15867
100	1000	80	0.065	31	3.0589	0.004225	0.9802	3.1955	0.075056	1.7508	0.075056	33.601	0	16455
100	1000	80	0.065	32	2.2012	0.004225	0.71825	2.0488	0.075056	1.6096	0.075056	19.089	0	15014
100	1000	80	0.065	34	1.5633	0.004225	0.507	1.6633	0.075056	1.4051	0.075056	52.192	0	13765
100	1000	80	0.065	38	2.5477	0.00845	0.87035	2.1601	0.15011	1.8559	0.075056	-13.239	0	15997
100	1000	80	0.065	50	1.4619	0.00845	0.054925	1.4743	0.15011	1.3377	0.075056	64.347	0	15343
100	1000	80	0.065	52	1.8717	0.004225	0	1.9535	0.075056	1.2727	0.075056	49.607	0	15901
100	1000	80	0.065	59	1.5759	0.004225	0.29997	1.7349	0.075056	1.3777	0.075056	35.653	0	15946
100	1000	80	0.065	60	1.7534	0	0	1.8703	0	1.2504	0	46.274	0	15748
100	1000	80	0.065	6	2.1421	0.004225	0.169	2.2376	0.075056	1.3086	0.075056	35.184	0	16117
100	1000	80	0.065	7	2.3026	0.004225	0.507	2.4079	0.075056	1.3075	0.075056	-36.68	0	16020
100	1000	80	0.065	11	1.7111	0.004225	0.02535	1.6855	0.075056	1.3999	0.075056	72.701	0	15797
100	1000	80	0.065	12	3.6124	0.004225	1.1872	2.7131	0.075056	1.9399	0.075056	12.046	0	15677
100	1000	80	0.065	16	3.7433	0.004225	1.5168	3.3517	0.075056	2.2929	0.075056	-71.468	0	15540
100	1000	80	0.065	20	2.5519	0.004225	1.0816	3.3986	0.075056	1.3069	0.075056	43.229	0	15632
100	1000	80	0.065	22	2.0576	0.004225	0.15632	1.9537	0.075056	1.4393	0.075056	39.639	0	15468
100	1000	80	0.065	24	1.8379	0.004225	0.23237	1.7531	0.075056	1.459	0.075056	47.834	0	11451
100	1000	80	0.065	31	2.7758	0.004225	0	2.6317	0.075056	1.4027	0.075056	41.936	0	15092
100	1000	80	0.065	32	2.666	0.004225	1.2844	2.3556	0.075056	1.7695	0.075056	66.399	0	13272
100	1000	80	0.065	34	2.2519	0.004225	0.45208	2.0661	0.075056	1.5455	0.075056	84.326	0	12627
100	1000	80	0.065	38	5.5305	0.004225	0.17322	2.9924	0.075056	2.6475	0.075056	-79.905	0	13917
100	1000	80	0.065	40	2.9491	0.004225	0.78163	2.9614	0.075056	1.7718	0.075056	-43.131	0	16156
100	1000	80	0.065	42	2.1378	0.004225	0	1.9596	0.075056	1.4569	0.075056	47.315	0	15807
100	1000	80	0.065	44	1.9562	0.004225	0.22393	1.7234	0.075056	1.5468	0.075056	14.116	0	16214
100	1000	80	0.065	2	2.8012	0.004225	0.23237	2.3612	0.075056	1.6551	0.075056	56.367	0	15224
100	1000	80	0.065	3	3.1054	0.004225	0.37602	2.4331	0.075056	1.7637	0.075056	49.263	0	15015
100	1000	80	0.065	5	3.3251	0.004225	0.30843	2.3558	0.075056	2.0441	0.075056	21.851	0	15091
100	1000	80	0.065	10	4.6686	0.004225	0.9802	3.6615	0.075056	1.9414	0.075056	2.0488	0	12411
100	1000	80	0.065	14	6.8318	0.004225	0.080275	3.6358	0.075056	2.9084	0.075056	57.748	0	13442
100	1000	80	0.065	15	3.4392	0.00845	0.23237	2.526	0.15011	1.9364	0.075056	69.155	0	11095
100	1000	80	0.065	19	2.9152	0.00845	1.3309	2.5223	0.15011	1.8157	0.075056	74.099	0	15110
100	1000	80	0.065	20	3.718	0.004225	0.3887	2.8225	0.075056	1.8628	0.075056	-88.678	0	15294
100	1000	80	0.065	21	2.8941	0	0	2.1995	0	1.8492	0	62.301	0	15012
100	1000	80	0.065	23	2.9998	0.004225	0.0845	2.1182	0.075056	1.8889	0.075056	-72.058	0	15090
100	1000	80	0.065	24	3.1138	0.004225	0.1521	2.1272	0.075056	1.9659	0.075056	33.888	0	15095
100	1000	80	0.065	25	4.1151	0.004225	0.73093	2.803	0.075056	2.1457	0.075056	-23.761	0	15116
100	1000	80	0.065	29	3.8025	0.004225	0.19012	2.6078	0.075056	1.9835	0.075056	-82.343	0	15441
100	1000	80	0.065	31	3.7391	0.004225	0.42673	3.1077	0.075056	1.7615	0.075056	24.532	0	15206
100	1000	80	0.065	36	3.8363	0.004225	0.13942	2.4754	0.075056	2.1868	0.075056	50.144	0	12125
100	1000	80	0.065	39	2.8308	0.004225	0.00845	1.9689	0.075056	1.8869	0.075056	-13.438	0	11209
Pf4 ghost associated - 4hr
No_of_Iteration_Bac	No_of_Iteration_Cry	Brightfield_threshold	Resolution	Image_number	Area_bac_in_um2	Area_cry_in_um2	Area_cry_minus_bac_in_um2	MajorAxisLength_Bac_in_um	MajorAxisLength_Cry_in_um	MinorAxisLength_Bac_in_um	MinorAxisLength_Cry_in_um	Orientation_Bac	Orientation_Cry	Antibiotics_intensity
100	1000	80	0.065	1	0.494325	0.76895	0.367575	1.38328	1.44878	0.480749	0.734091	32.6329	33.8927	6204.7
100	1000	80	0.065	2	0.891475	21.7503	20.8884	1.82837	6.03354	0.639057	5.49705	17.5119	-18.7753	5499.55
100	1000	80	0.065	3	0.49855	0.00845	0.00845	1.91763	0.150111	0.356448	0.0750555	-86.7949	90	6361.95
100	1000	80	0.065	4	0.4056	4.3602	3.9546	1.11657	4.32442	0.481378	2.57948	-35.3096	-67.3463	8723.31
100	1000	80	0.065	5	0.384475	0.232375	0.156325	1.30257	1.22135	0.403283	0.448495	-20.5889	-13.0287	6565.51
100	1000	80	0.065	9	0.54925	1.38157	0.832325	1.16441	1.69262	0.612266	1.15628	-46.4244	-53.8542	6023.49
100	1000	80	0.065	11	0.485875	1.17455	0.798525	1.1682	1.6367	0.550843	1.0078	11.0716	19.3094	6402.37
100	1000	80	0.065	12	0.3549	0.088725	0.10985	0.766418	0.549261	0.599128	0.326019	-1.51934	53.5778	6152.18
100	1000	80	0.065	13	1.00555	0.984425	0.299975	2.08433	1.45504	0.63414	0.969388	16.1502	21.3015	5723.18
100	1000	80	0.065	15	1.11118	2.18855	1.07737	2.15972	2.7416	0.69621	1.11317	-18.0848	-19.5815	5371.67
100	1000	80	0.065	16	0.823875	0.950625	0.2366	1.69591	1.65365	0.631274	0.789628	0.562614	-2.48103	5249.84
100	1000	80	0.065	17	0.595725	0.773175	0.38025	1.42209	1.79778	0.556754	0.656985	-69.1967	-71.4591	5779.79
100	1000	80	0.065	19	0.561925	0.6929	0.507	1.27198	1.48871	0.578248	0.821881	-33.9912	-27.6205	5669.47
100	1000	80	0.065	22	0.790075	0.507	0.240825	1.70124	1.58464	0.60504	0.455428	16.0812	13.5252	5245.79
100	1000	80	0.065	24	0.595725	0.071825	0.02535	1.29359	0.653288	0.597558	0.353952	13.9517	-12.9247	5236.4
100	1000	80	0.065	25	0.7943	0.00845	0.139425	1.75114	0.150111	0.595008	0.0750555	-19.6279	90	9552.12
100	1000	80	0.065	26	0.6253	1.3182	0.71825	1.52012	2.18728	0.544029	0.870937	24.8298	20.891	5857.35
100	1000	80	0.065	27	0.9971	1.42382	0.7267	2.05976	1.98554	0.63232	1.20227	43.2819	62.9282	5469.3
100	1000	80	0.065	28	0.773175	17.4577	16.6887	1.87061	7.26579	0.541845	3.7926	-9.76851	5.65475	5582.09
100	1000	80	0.065	29	0.925275	0.561925	0.0676	1.81753	1.44589	0.659276	0.56986	9.26229	13.3989	5071.41
100	1000	80	0.065	30	0.88725	1.02245	0.249275	1.87015	1.84737	0.617459	0.75096	62.9087	65.7771	5490.5
100	1000	80	0.065	31	1.35623	0.3042	0.012675	2.07891	1.11371	0.924214	0.652689	81.7237	59.3705	4576.16
100	1000	80	0.065	32	0.722475	0.443625	0.09295	1.44873	1.18101	0.644473	0.543509	42.5755	56.0902	5042.1
100	1000	80	0.065	39	0.88725	0.654875	0.088725	1.8686	1.21924	0.615531	0.753284	19.887	11.4172	7676.99
100	1000	80	0.065	40	0.553475	2.13362	1.58015	1.50358	2.49805	0.49306	1.14908	-5.38094	-4.07123	5653.83
100	1000	80	0.065	43	0.9126	0.0169	0.4056	1.83534	0.313335	0.650838	0.101304	17.2757	-72.3912	5452.29
100	1000	80	0.065	45	0.4901	0.350675	0.1521	1.12283	1.26999	0.575592	0.534035	-24.9664	-8.59299	5523.67
100	1000	80	0.065	46	0.739375	1.19568	0.61685	1.80188	2.21276	0.555017	0.878392	41.2994	55.4876	7466.27
100	1000	80	0.065	50	0.63375	0.012675	0.038025	1.72547	0.250518	0.493187	0.0927151	0.149789	-28.155	10787
100	1000	80	0.065	51	0.76895	1.32242	0.697125	1.72018	1.9151	0.599867	0.963602	7.21378	13.8655	5529.99
100	1000	80	0.065	52	0.697125	0.299975	0.080275	1.43439	1.37658	0.627915	0.355989	30.8358	28.9495	8700.82
100	1000	80	0.065	54	0.688675	0.78585	0.376025	1.64518	1.56575	0.557776	0.849477	-6.10187	-14.2299	7372.45
100	1000	80	0.065	55	0.56615	0.02535	0.1352	1.18322	0.291309	0.617163	0.161021	9.14164	78.7603	7309.28
100	1000	80	0.065	56	0.9295	0.676	0.249275	2.08834	1.41573	0.60598	0.820021	3.69535	-8.40639	15167.6
100	1000	80	0.065	58	0.485875	0.00845	0.021125	1.39536	0.150111	0.466316	0.0750555	-72.0885	90	10130.3
100	1000	80	0.065	60	0.58305	1.05202	0.51545	1.30933	1.55255	0.583941	0.956243	-30.0276	-28.6269	6363.24
100	1000	80	0.065	2	0.866125	0.105625	0.004225	1.867	0.724274	0.610699	0.261905	6.36556	9.87079	5654.24
100	1000	80	0.065	4	0.908375	0.7436	0.10985	1.9665	1.34547	0.601167	0.760095	-33.5657	-36.2964	7859.03
100	1000	80	0.065	5	0.705575	0.70135	0.1183	1.40345	1.25948	0.65036	0.748294	3.03656	0.190362	5901.82
100	1000	80	0.065	6	0.578825	1.4534	0.883025	1.527	1.79243	0.494214	1.11294	-9.11503	-24.807	6025.71
100	1000	80	0.065	7	0.975975	0.0169	22.7897	2.00416	0.233136	0.634318	0.142441	-84.6204	14.8724	5458.27
100	1000	80	0.065	11	0.8957	1.91393	1.15765	3.32361	2.89893	0.647823	0.882667	9.54875	14.0089	6439.36
100	1000	80	0.065	12	0.6591	1.44918	0.790075	1.42835	2.02091	0.6016	0.923887	-0.988356	-4.81156	5410.56
100	1000	80	0.065	13	0.815425	0.232375	0.021125	1.892	1.11822	0.568368	0.311153	80.871	79.2508	5956.43
100	1000	80	0.065	16	0.697125	1.82098	1.12385	1.72767	2.53393	0.540128	0.93681	13.5814	17.6518	6263.84
100	1000	80	0.065	17	0.7267	0.587275	0.0845	1.47728	1.19598	0.641472	0.699802	27.8007	43.1585	5404.19
100	1000	80	0.065	18	0.5577	0.7943	0.257725	1.23593	1.29765	0.592637	0.803137	-26.0479	-20.4402	6059.21
100	1000	80	0.065	19	0.3549	0.2366	0.097175	0.885051	1.15565	0.52065	0.40338	-5.1413	-1.69962	6258.32
100	1000	80	0.065	21	0.54925	0.8957	0.3887	1.3462	1.52675	0.53544	0.769667	-12.6441	-12.4537	5657.46
100	1000	80	0.065	25	0.545025	0.688675	0.16055	1.10111	1.15864	0.638882	0.781934	29.5232	29.9474	6281.98
100	1000	80	0.065	26	0.452075	0.26195	0.1183	1.27452	1.08641	0.475455	0.382014	-30.1387	-37.1383	7879.83
100	1000	80	0.065	27	0.730925	0.8112	0.257725	1.45035	1.46774	0.654472	0.73119	-4.66282	-3.48446	6066.22
100	1000	80	0.065	32	0.4563	0.21125	0.0338	0.973425	1.12776	0.613094	0.261566	-5.69507	-3.62726	6582.56
100	1000	80	0.065	33	0.891475	0.350675	0.004225	1.76253	1.08817	0.658571	0.474331	32.4515	30.9973	5866.25
100	1000	80	0.065	35	0.76895	0.4225	0.169	1.57703	1.45562	0.642584	0.436328	80.3926	77.5178	5666.72
100	1000	80	0.065	36	1.00133	1.04357	0.367575	2.1507	1.66373	0.609442	0.857194	10.7275	4.39097	5869.79
100	1000	80	0.065	37	0.545025	2.0618	1.51677	1.64482	2.14543	0.457376	1.33076	-2.20554	0.909067	6507.81
100	1000	80	0.065	38	1.0816	1.77872	0.9633	1.96534	2.15087	1.16641	1.1751	55.2981	62.177	5891.39
100	1000	80	0.065	39	1.0985	0.00845	0.0169	2.22825	0.198578	0.680209	0.0750555	5.02626	45	7246
100	1000	80	0.065	42	0.714025	1.41115	1.08583	1.54972	2.93163	0.6039	1.08637	-63.3986	-23.9544	5575.8
100	1000	80	0.065	44	0.883025	3.38845	2.50542	2.09169	3.20466	0.711183	1.44914	-9.4355	-2.23266	6500.31
100	1000	80	0.065	46	0.7774	1.3351	0.654875	1.95651	2.16686	0.532205	1.00128	79.2936	84.6239	6298.17
100	1000	80	0.065	48	0.587275	1.44073	0.85345	1.22428	1.73711	0.624672	1.091	-1.58154	2.8476	6435.34
100	1000	80	0.065	49	0.507	2.07025	1.56747	1.68051	2.36256	0.421572	1.21675	10.9297	15.2158	6233.68
100	1000	80	0.065	53	0.401375	0.3887	0.164775	1.16313	1.17228	0.461596	0.685354	-29.9118	-40.3311	8141.46
100	1000	80	0.065	55	0.95485	1.97307	1.03513	2.21284	2.4322	0.559991	1.1246	-28.8912	-33.5157	5528.23
100	1000	80	0.065	56	1.46608	0.93795	0.3211	2.71177	1.67836	1.17501	0.830008	80.3222	62.3532	5359.83
100	1000	80	0.065	57	0.63375	1.17033	0.536575	1.33678	1.72663	0.610844	0.883474	12.5095	9.82594	5587.16
100	1000	80	0.065	59	0.90415	1.00978	0.460525	2.08178	1.44476	0.581753	1.01102	50.8817	31.0093	5081.09
100	1000	80	0.065	60	0.61685	1.75337	1.13653	1.37168	1.7573	0.588804	1.37155	-88.5634	-88.0422	5741.19
100	1000	80	0.065	62	0.739375	1.44495	0.714025	1.52673	1.92468	0.633798	0.987318	-7.47787	-8.54881	7685.05
100	1000	80	0.065	64	0.688675	0.012675	0.156325	1.63376	0.250518	0.561862	0.0927151	-0.0172199	-28.155	5497.86
100	1000	80	0.065	67	1.02245	0.0338	0	2.09118	0.261708	0.638713	0.207652	-74.2821	43.807	5087.49
100	1000	80	0.065	75	1.47453	3.15185	1.69423	1.98312	2.42225	0.971989	1.698	17.0476	17.2425	4679.3
100	1000	80	0.065	4	0.950625	0.10985	0	1.9101	0.590638	0.650736	0.329869	21.27	-12.2575	5689.42
100	1000	80	0.065	5	0.806975	1.46185	0.70135	1.73367	1.82653	0.604967	1.09907	6.59368	15.2207	5922.42
100	1000	80	0.065	8	0.502775	0.12675	0.097175	1.22263	0.733491	0.542907	0.338684	-56.2366	-30.0342	5971.37
100	1000	80	0.065	9	1.85055	3.3631	1.521	3.69943	3.65906	0.832704	1.30568	-67.401	-66.1964	5592.18
100	1000	80	0.065	11	0.507	0.029575	0	1.06684	0.377927	0.616268	0.184362	-26.7004	-74.7672	5729.25
100	1000	80	0.065	12	0.00845	1.00555	0.9971	1.23557	1.63023	0.0750555	0.82328	-18.4349	-28.5999	7381.5
100	1000	80	0.065	17	0.545025	2.91102	2.40825	1.3192	3.14441	0.55084	1.60275	21.2363	24.8983	6137.29
100	1000	80	0.065	20	1.4365	4.19543	2.75893	1.95907	2.6942	1.39677	2.15662	81.2294	71.9515	5506.81
100	1000	80	0.065	21	0.6591	0.1521	0.00845	1.31023	1.05039	0.654872	0.249119	-23.1926	-27.3349	5583.48
100	1000	80	0.065	23	0.90415	1.4027	0.612625	1.83718	2.19224	0.644572	1.12455	-14.7594	20.3877	5449.33
100	1000	80	0.065	30	0.688675	1.2675	0.578825	1.40091	1.68192	0.637103	0.988664	-20.8144	-21.1797	5660.8
100	1000	80	0.065	38	1.27172	1.85478	0.781625	1.76293	1.88786	0.951629	1.42434	-60.6317	-87.6022	15152
100	1000	80	0.065	40	0.54925	1.10695	0.637975	1.19135	1.98871	0.603914	0.787807	-72.6391	-74.53	15384.5
100	1000	80	0.065	42	0.8957	1.13653	0.308425	1.85018	1.84285	0.631091	0.81373	-15.8561	-19.8069	8497.03
100	1000	80	0.065	44	0.815425	0.249275	17.876	1.62879	0.954898	0.648812	0.699725	-42.2569	-61.7595	7044.32
100	1000	80	0.065	45	1.1661	2.73358	1.56747	2.33288	2.60004	0.658886	1.48001	71.0623	67.3443	8216.9
100	1000	80	0.065	50	0.925275	0.012675	0	1.72264	0.250518	0.695858	0.0927151	-63.1346	-61.845	8904.11
100	1000	80	0.065	51	0.714025	0.7943	0.130975	1.55454	1.45958	0.600448	0.726046	18.1337	20.5653	5283.51
100	1000	80	0.065	56	0.507	0.359125	0.10985	1.12159	1.25767	0.596671	0.586623	65.4619	85.3583	8476.14
100	1000	80	0.065	60	0.790075	2.1801	1.42805	1.94358	2.50911	0.557662	1.26644	72.5055	59.2697	8261.52
100	1000	80	0.065	61	0.5239	1.03513	0.5239	1.23813	1.45435	0.558855	0.935383	27.148	29.4803	15650.1
100	1000	80	0.065	63	1.36045	11.492	10.1316	1.69405	4.76564	1.04731	3.7966	-89.86	-76.5004	6802.87
100	1000	80	0.065	64	1.23792	0.5239	0.0507	2.32676	1.44478	0.713022	0.495047	-0.96787	-5.39654	7010.96
100	1000	80	0.065	70	1.0647	2.07448	1.02668	2.41535	2.70817	0.586342	1.04567	17.3867	12.7391	7936.17
100	1000	80	0.065	73	0.8281	17.4239	16.5958	1.74425	6.03748	0.629539	4.44715	3.04088	33.9139	8185.56
100	1000	80	0.065	77	1.11118	1.8252	0.73515	2.116	2.3223	0.68888	1.02076	-10.3989	-16.9922	7717.62
100	1000	80	0.065	79	0.7436	10.6132	9.8865	1.49573	5.45582	0.653214	4.81289	87.5554	-43.3273	7771.38
100	1000	80	0.065	84	0.545025	1.10695	0.629525	1.09471	1.55756	0.644533	0.974787	78.3521	-89.3377	9653.32
Pf4 ghost non-associated - 4hr
No_of_Iteration_Bac	No_of_Iteration_Cry	Brightfield_threshold	Resolution	Image_number	Area_bac_in_um2	Area_cry_in_um2	Area_cry_minus_bac_in_um2	MajorAxisLength_Bac_in_um	MajorAxisLength_Cry_in_um	MinorAxisLength_Bac_in_um	MinorAxisLength_Cry_in_um	Orientation_Bac	Orientation_Cry	Antibiotics_intensity
100	1000	80	0.065	6	0.671775	0.004225	0.0169	1.76152	0.0750555	0.499483	0.0750555	-35.1065	0	15913
100	1000	80	0.065	7	0.536575	0	0	1.29654	0	0.584502	0	66.7239	0	15232.5
100	1000	80	0.065	8	1.37312	0.004225	0.09295	1.87028	0.0750555	1.00541	0.0750555	75.4609	0	14547.4
100	1000	80	0.065	10	0.81965	0.004225	0.054925	1.98859	0.0750555	0.558203	0.0750555	17.0729	0	15768.6
100	1000	80	0.065	14	1.68155	0.004225	0.00845	2.56875	0.0750555	0.914274	0.0750555	9.10737	0	10962.7
100	1000	80	0.065	18	0.857675	0.004225	0.063375	1.71435	0.0750555	0.652641	0.0750555	41.8852	0	15390.8
100	1000	80	0.065	20	0.6591	0.004225	0.004225	1.27946	0.0750555	0.664678	0.0750555	2.68655	0	15489.1
100	1000	80	0.065	21	0.9126	0.004225	1.11118	1.89094	0.0750555	0.623403	0.0750555	2.67628	0	15377.4
100	1000	80	0.065	23	0.4056	0.004225	0.198575	1.23725	0.0750555	0.450247	0.0750555	38.5333	0	16278.8
100	1000	80	0.065	33	0.1521	0	0	0.685012	0	0.346885	0	-6.16314	0	15925.5
100	1000	80	0.065	34	0.68445	0.004225	0.004225	1.36851	0.0750555	0.647609	0.0750555	-16.8662	0	15237.9
100	1000	80	0.065	35	0.5915	0.004225	0	1.23209	0.0750555	0.62403	0.0750555	77.4472	0	15364
100	1000	80	0.065	36	0.925275	0.004225	0.088725	2.23685	0.0750555	0.579321	0.0750555	-23.0508	0	15211
100	1000	80	0.065	37	0.90415	0.004225	0.19435	1.84789	0.0750555	0.643349	0.0750555	39.2879	0	15572
100	1000	80	0.065	38	1.29707	0.004225	0.004225	1.76328	0.0750555	0.971949	0.0750555	12.0284	0	14908.4
100	1000	80	0.065	41	0.773175	0.004225	0.07605	1.65043	0.0750555	0.612445	0.0750555	6.45171	0	15385.9
100	1000	80	0.065	42	1.4196	0.004225	0	2.2658	0.0750555	1.13395	0.0750555	24.1604	0	14941
100	1000	80	0.065	44	0.621075	0.004225	0.004225	1.41129	0.0750555	0.576477	0.0750555	-16.8803	0	15403.9
100	1000	80	0.065	47	0.646425	0.004225	0	1.27243	0.0750555	0.659411	0.0750555	4.26793	0	15485
100	1000	80	0.065	48	0.4901	0.004225	0.10985	1.52239	0.0750555	0.428845	0.0750555	-36.5593	0	15780.4
100	1000	80	0.065	49	0.511225	0.004225	0.0338	1.21629	0.0750555	0.555275	0.0750555	-17.0608	0	15306.1
100	1000	80	0.065	53	0.468975	0.004225	0	1.42409	0.0750555	0.45523	0.0750555	-33.0843	0	14974.9
100	1000	80	0.065	57	0.502775	0.004225	0.0169	1.46504	0.0750555	0.464604	0.0750555	7.70637	0	12912.3
100	1000	80	0.065	59	0.714025	0.004225	0.0338	1.51828	0.0750555	0.611478	0.0750555	15.8086	0	14940.4
100	1000	80	0.065	1	0.88725	0	0	2.02038	0	0.577313	0	-54.4396	0	15542.9
100	1000	80	0.065	3	0.31265	0	0	0.998657	0	0.431364	0	-11.7652	0	16473.6
100	1000	80	0.065	8	1.3858	0.004225	0.10985	2.74614	0.0750555	0.696369	0.0750555	7.81284	0	17168.1
100	1000	80	0.065	9	1.0309	0.004225	0.27885	2.40509	0.0750555	0.57607	0.0750555	0.874579	0	15935.9
100	1000	80	0.065	10	0.5746	0.004225	0.021125	1.20473	0.0750555	0.617052	0.0750555	-0.623014	0	15598.5
100	1000	80	0.065	14	0.4225	0.004225	0.063375	1.20998	0.0750555	0.475908	0.0750555	-3.62821	0	16697.6
100	1000	80	0.065	15	0.511225	0	0	1.25679	0	0.533546	0	-38.9161	0	18936.5
100	1000	80	0.065	20	0.545025	0	0	1.33605	0	0.546885	0	-4.57959	0	15551.4
100	1000	80	0.065	22	0.629525	0.00845	0.00845	1.46093	0.150111	0.573046	0.0750555	11.445	0	15604.8
100	1000	80	0.065	23	0.90415	0	0	2.04168	0	0.59425	0	-19.5937	0	15643.2
100	1000	80	0.065	24	1.03935	0	0	2.15896	0	0.637472	0	-1.86103	0	15688.6
100	1000	80	0.065	28	0.7436	0	0	1.51614	0	0.632698	0	-20.9565	0	15661.5
100	1000	80	0.065	29	0.806975	0	0	1.22232	0	0.881179	0	-12.023	0	14843.1
100	1000	80	0.065	30	0.46475	0	0	1.35207	0	0.464375	0	64.3479	0	9217.38
100	1000	80	0.065	31	0.51545	0	0	1.16992	0	0.576769	0	11.7956	0	15416.1
100	1000	80	0.065	34	0.392925	0	0	1.08039	0	0.47577	0	-18.8652	0	15801.2
100	1000	80	0.065	40	0.570375	0	0	1.47233	0	0.531054	0	-1.62825	0	16253.6
100	1000	80	0.065	41	0.443625	0.004225	0.14365	1.13833	0.0750555	0.515752	0.0750555	3.54567	0	16165
100	1000	80	0.065	43	0.59995	0	0	1.29156	0	0.605802	0	22.2741	0	15677.2
100	1000	80	0.065	45	0.2873	0	0	0.939488	0	0.432889	0	15.9751	0	16014.2
100	1000	80	0.065	47	0.561925	0	0	1.24167	0	0.593779	0	8.31888	0	15909.1
100	1000	80	0.065	50	0.3718	0	0	1.5824	0	0.337452	0	20.4386	0	16738.2
100	1000	80	0.065	51	0.49855	0	0	1.36757	0	0.487653	0	26.2023	0	16158.3
100	1000	80	0.065	52	0.5577	0	0	1.30898	0	0.561425	0	29.9628	0	15978.4
100	1000	80	0.065	54	0.61685	0	0	1.24594	0	0.648239	0	4.19372	0	15405
100	1000	80	0.065	58	0.338	0	0	1.34255	0	0.383064	0	-52.3407	0	15069.3
100	1000	80	0.065	61	0.676	0.004225	0	1.26658	0.0750555	0.687374	0.0750555	-1.7415	0	15276
100	1000	80	0.065	63	1.11118	0	0	2.12515	0	0.682698	0	38.9282	0	18075.4
100	1000	80	0.065	65	1.46608	0	0	2.0056	0	1.02623	0	79.7514	0	14856.3
100	1000	80	0.065	66	0.452075	0	0	1.06402	0	0.55391	0	76.252	0	15114.2
100	1000	80	0.065	68	0.81965	0	0	1.70734	0	0.62894	0	-36.7672	0	15128.3
100	1000	80	0.065	69	0.6084	0	0	1.24226	0	0.633895	0	64.2659	0	15231.6
100	1000	80	0.065	70	0.511225	0	0	1.71142	0	0.409704	0	-54.5364	0	15248.2
100	1000	80	0.065	71	0.756275	0.004225	0	1.50555	0.0750555	0.653825	0.0750555	9.20091	0	14816.7
100	1000	80	0.065	72	0.697125	0	0	1.47038	0	0.620394	0	48.1271	0	15132
100	1000	80	0.065	73	1.0647	0	0	2.19591	0	0.642176	0	-28.1016	0	14842.7
100	1000	80	0.065	74	0.6929	0.004225	0	1.57712	0.0750555	0.572267	0.0750555	-10.664	0	16035.6
100	1000	80	0.065	76	0.849225	0	0	1.62541	0	0.677377	0	39.7914	0	14729.4
100	1000	80	0.065	1	0.81965	0	0	1.64618	0	0.64984	0	65.4312	0	15601.4
100	1000	80	0.065	2	0.7943	0.004225	0	1.57635	0.0750555	0.653251	0.0750555	48.4192	0	15468.6
100	1000	80	0.065	3	0.773175	0.004225	0.046475	1.60986	0.0750555	0.624057	0.0750555	-8.94833	0	15370.9
100	1000	80	0.065	6	1.16187	0	0	2.15392	0	0.710748	0	-56.1477	0	15091
100	1000	80	0.065	7	0.9126	0.004225	0	1.659	0.0750555	0.71117	0.0750555	-89.0553	0	15395.3
100	1000	80	0.065	10	0.730925	0.004225	0.012675	1.65016	0.0750555	0.579544	0.0750555	-37.2957	0	15792.9
100	1000	80	0.065	13	0.54925	0.004225	0	1.24269	0.0750555	0.578345	0.0750555	18.6585	0	15765.3
100	1000	80	0.065	14	0.502775	0.004225	0	1.37528	0.0750555	0.50209	0.0750555	-4.48377	0	15704.4
100	1000	80	0.065	15	0.70135	0.004225	0	1.90442	0.0750555	0.49474	0.0750555	-18.1641	0	15473.6
100	1000	80	0.065	16	2.29418	0.004225	0	2.37428	0.0750555	2.03466	0.0750555	81.9457	0	14950.8
100	1000	80	0.065	18	0.823875	0.004225	0	1.54916	0.0750555	0.689481	0.0750555	3.99141	0	15660.2
100	1000	80	0.065	19	0.646425	0.004225	0	1.26664	0.0750555	0.661504	0.0750555	-19.3323	0	15507.2
100	1000	80	0.065	22	0.714025	0.004225	0.004225	1.69713	0.0750555	0.557872	0.0750555	0.286269	0	15421.2
100	1000	80	0.065	24	0.7605	0	0	1.45247	0	0.678757	0	0.887487	0	15279.5
100	1000	80	0.065	28	0.511225	0	0	1.38234	0	0.491405	0	-1.82313	0	15566
100	1000	80	0.065	29	0.975975	0	0	1.18487	0	1.06548	0	-6.00181	0	18565.6
100	1000	80	0.065	31	1.02245	0	0	2.65183	0	0.584828	0	1.18133	0	15147.5
100	1000	80	0.065	32	0.443625	0	0	1.026	0	0.572209	0	-27.9173	0	14981
100	1000	80	0.065	33	0.9633	0.004225	0.004225	1.83605	0.0750555	0.82106	0.0750555	-46.7007	0	14910.7
100	1000	80	0.065	34	0.6084	0.004225	0	1.23478	0.0750555	0.637819	0.0750555	-57.2229	0	15431.6
100	1000	80	0.065	35	0.68445	0	0	1.52246	0	0.586356	0	16.6054	0	15241.2
100	1000	80	0.065	36	0.49855	0	0	1.49104	0	0.45866	0	22.9931	0	15000.2
100	1000	80	0.065	37	1.06048	0	0	2.14264	0	0.742274	0	34.4756	0	14809.1
100	1000	80	0.065	39	0.494325	0	0	1.50144	0	0.444923	0	7.58777	0	9089.46
100	1000	80	0.065	41	0.4225	0	0	1.18374	0	0.482732	0	61.1726	0	7763.45
100	1000	80	0.065	43	0.553475	0	0	1.38803	0	0.527023	0	-52.7436	0	14633.8
100	1000	80	0.065	46	1.69423	0	0	2.77169	0	0.91693	0	-15.2663	0	14760.2
100	1000	80	0.065	47	0.2873	0	0	1.4384	0	0.31888	0	-8.32034	0	13724.2
100	1000	80	0.065	48	0.426725	0	0	1.44312	0	0.41228	0	11.4075	0	11884.2
100	1000	80	0.065	49	0.663325	0	0	1.43443	0	0.606749	0	-15.1883	0	9091.39
100	1000	80	0.065	52	3.57857	0.004225	0.697125	4.2096	0.0750555	1.82914	0.0750555	-45.3859	0	13796.8
100	1000	80	0.065	53	1.30975	0	0	1.75758	0	0.981735	0	-12.145	0	13057.7
100	1000	80	0.065	54	0.392925	0.004225	0	1.29525	0.0750555	0.421783	0.0750555	11.0265	0	13235.4
100	1000	80	0.065	55	1.84632	0	0	2.87967	0	1.17617	0	21.5069	0	13430.5
100	1000	80	0.065	57	0.54925	0.004225	0	1.10116	0.0750555	0.650126	0.0750555	-8.61557	0	7495.75
100	1000	80	0.065	58	1.0816	0	0	1.34407	0	1.09637	0	16.9713	0	13656.7
100	1000	80	0.065	59	0.477425	0	0	1.24512	0	0.514347	0	-56.9675	0	15623.1
100	1000	80	0.065	68	1.521	0.004225	0.021125	3.46635	0.0750555	0.905718	0.0750555	22.5677	0	10154.2

[truncated: 24 more sheets: Supplementary_figure_1a, Supplementry_figure_1c, Supplementary_figure_1d, Supplementary_figure_4b, Supplementary_figure_4c, Supplementary_figure_4d, Supplementary_figure_4e, Supplementary_figure_4g, Supplementary_figure_5c, Supplementary_figure_5d, Supplementary_figure_5e, Supplementary_figure_5f, Supplementary_figure_6c, Supplementary_figure_6f, Supplementary_figure_7g, Supplementary_figure_7h, Supplementary_figure_8a, Supplementary_figure_8b, Supplementary_figure_8c, Supplementary_figure_8d …]
